# Supplementary material for: Practice-based analysis of direct posterior dental restorations performed in a public health service: Retrospective long-term survival in Brazil
Source: PLoS One. 2020 Dec 22;15(12):e0243288. doi: 10.1371/journal.pone.0243288 (PMC7755217; doi:10.1371/journal.pone.0243288)
Supplement: S1 Data — (XLS) [file pone.0243288.s001.xls]

## Sheet: Sheet1
Tooth Number	Patient code	Age of patient	Gender	Systemic Condition	Restored Tooth	Restoative Material	N. Faces	Faces Involved	Dentin-Pulp capping	Risc caries	ubs	City Location	Setor_da_Cidade0	Gender of Professional	Graduate time	Specialist	Restoration age	Restoration Condition	Teeth	Arch	tempoquartil	Graduation time	_st	_d	_t	_t0	Pulp capping
1	1	44	female	0	24	1	1	OD	1	0	4	North	North	1	35	No	14	0	1	1	4	>19 years	1	0	14	0	1
2	2	56	male	0	45	0	0	O	1	0	4	North	North	1	32	Yes	11	0	1	0	3	>19 years	1	0	11	0	1
3	2	56	male	0	24	1	1	MOD	0	0	4	North	North	1	32	Yes	11	0	1	1	3	>19 years	1	0	11	0	0
4	2	56	male	0	25	0	0	M	0	0	4	North	North	1	32	Yes	11	0	1	1	3	>19 years	1	0	11	0	0
5	2	63	male	0	44	0	0	O	1	0	4	North	North	1	35	No	4	0	1	0	4	>19 years	1	0	4	0	1
6	2	63	male	0	45	0	0	O	1	0	4	North	North	1	35	No	4	0	1	0	4	>19 years	1	0	4	0	1
7	2	62	male	0	24	0	0	O	1	0	3	West	west	1	30	Yes	5	0	1	1	3	>19 years	1	0	5	0	1
8	2	62	male	0	25	0	0	O	1	0	3	West	west	1	30	Yes	5	0	1	1	3	>19 years	1	0	5	0	1
9	3	14	female	0	27	1	0	O	1	0	4	North	North	1	35	Yes	5	1	0	1	4	>19 years	1	1	5	0	1
10	3	11	female	0	16	1	0	O	0	0	4	North	North	1	28	Yes	9	0	0	1	2	>19 years	1	0	9	0	0
11	3	14	female	0	47	1	0	O	1	0	4	North	North	1	35	Yes	6	1	0	0	4	>19 years	1	1	6	0	1
12	3	15	female	0	17	1	0	O	1	0	4	North	North	1	35	Yes	4	0	0	1	4	>19 years	1	0	4	0	1
13	3	16	female	0	36	1	0	O	1	0	4	North	North	1	35	Yes	4	0	0	0	4	>19 years	1	0	4	0	1
14	3	13	female	0	46	0	0	O	0	0	4	North	North	1	35	Yes	7	0	0	0	4	>19 years	1	0	7	0	0
15	3	13	female	0	26	1	0	O	0	0	4	North	North	1	35	Yes	7	0	0	1	4	>19 years	1	0	7	0	0
16	4	17	male	0	47	1	0	O	1	0	4	North	North	1	35	Yes	5	1	0	0	4	>19 years	1	1	5	0	1
17	4	17	male	0	37	1	0	O	1	0	4	North	North	1	35	Yes	5	1	0	0	4	>19 years	1	1	5	0	1
18	4	17	male	0	26	1	1	OM	1	0	4	North	North	1	35	Yes	5	0	0	1	4	>19 years	1	0	5	0	1
19	4	17	male	0	27	1	0	O	1	0	4	North	North	1	35	Yes	5	0	0	1	4	>19 years	1	0	5	0	1
20	4	17	male	0	17	1	0	O	1	0	4	North	North	1	35	Yes	5	0	0	1	4	>19 years	1	0	5	0	1
21	4	17	male	0	16	1	0	O	1	0	4	North	North	1	35	Yes	5	0	0	1	4	>19 years	1	0	5	0	1
22	4	17	male	0	14	1	0	O	1	0	4	North	North	1	35	Yes	5	0	1	1	4	>19 years	1	0	5	0	1
23	5	26	male	0	17	1	0	O	1	0	3	West	west	1	28	Yes	14	0	0	1	2	>19 years	1	0	14	0	1
24	5	26	male	0	16	1	0	O	1	0	3	West	west	1	28	Yes	14	0	0	1	2	>19 years	1	0	14	0	1
25	5	26	male	0	15	1	1	MOD	1	0	3	West	west	1	28	Yes	14	0	1	1	2	>19 years	1	0	14	0	1
26	5	26	male	0	14	1	1	OD	1	0	3	West	west	1	28	Yes	14	0	1	1	2	>19 years	1	0	14	0	1
27	5	26	male	0	37	1	1	OM	1	0	3	West	west	1	28	Yes	14	0	0	0	2	>19 years	1	0	14	0	1
28	6	9	male	0	16	0	0	O	1	0	4	North	North	1	28	Yes	7	0	0	1	2	>19 years	1	0	7	0	1
29	7	51	female	0	34	0	0	O	1	0	4	North	North	1	35	No	5	1	1	0	4	>19 years	1	1	5	0	1
30	7	52	female	0	15	1	1	MOD	0	0	4	North	North	1	28	Yes	6	0	1	1	2	>19 years	1	0	6	0	0
31	7	53	female	0	35	0	0	O	1	0	4	North	North	1	28	Yes	6	0	1	0	2	>19 years	1	0	6	0	1
32	8	9	female	0	36	1	0	O	1	0	4	North	North	1	28	Yes	4	0	0	0	2	>19 years	1	0	4	0	1
33	8	9	female	0	26	0	1	OP	1	0	4	North	North	1	28	Yes	4	0	0	1	2	>19 years	1	0	4	0	1
34	8	9	female	0	46	1	1	OV	1	0	4	North	North	1	28	Yes	4	0	0	0	2	>19 years	1	0	4	0	1
35	8	9	female	0	36	0	0	O	1	0	4	North	North	1	28	Yes	1	1	0	0	2	>19 years	1	1	1	0	1
36	8	10	female	0	16	1	1	OP	1	0	4	North	North	1	28	Yes	2	1	0	1	2	>19 years	1	1	2	0	1
37	8	10	female	0	47	1	0	O	1	0	4	North	North	1	28	Yes	4	0	0	0	2	>19 years	1	0	4	0	1
38	8	14	female	0	17	1	0	O	1	0	4	North	North	1	28	Yes	4	0	0	1	2	>19 years	1	0	4	0	1
39	8	10	female	0	27	1	1	OD	1	0	4	North	North	1	35	Yes	4	0	0	1	4	>19 years	1	0	4	0	1
40	9	10	female	0	34	0	0	O	1	0	4	North	North	1	28	Yes	4	0	1	0	2	>19 years	1	0	4	0	1
41	9	9	female	0	15	1	0	O	1	0	4	North	North	1	35	Yes	4	0	1	1	4	>19 years	1	0	4	0	1
42	10	10	female	0	36	0	0	O	1	0	4	North	North	1	28	Yes	4	0	0	0	2	>19 years	1	0	4	0	1
43	10	10	female	0	16	0	1	OP	1	0	4	North	North	1	28	Yes	4	0	0	1	2	>19 years	1	0	4	0	1
44	10	10	female	0	26	0	0	P	1	0	4	North	North	1	28	Yes	4	0	0	1	2	>19 years	1	0	4	0	1
45	10	9	female	0	36	1	0	O	1	0	4	North	North	1	28	Yes	5	0	0	0	2	>19 years	1	0	5	0	1
46	10	8	female	0	46	0	0	O	1	0	4	North	North	1	28	Yes	6	0	0	0	2	>19 years	1	0	6	0	1
47	10	9	female	0	46	1	0	O	1	0	4	North	North	1	35	Yes	4	0	0	0	4	>19 years	1	0	4	0	1
48	10	9	female	0	24	0	0	O	1	0	4	North	North	1	35	Yes	4	0	1	1	4	>19 years	1	0	4	0	1
49	11	20	female	0	46	1	0	O	1	0	4	North	North	1	35	Yes	3	1	0	0	4	>19 years	1	1	3	0	1
50	11	24	female	0	25	0	1	OM	1	0	4	North	North	1	35	Yes	4	0	1	1	4	>19 years	1	0	4	0	1
51	11	20	female	0	36	1	0	O	1	0	4	North	North	1	35	Yes	7	0	0	0	4	>19 years	1	0	7	0	1
52	11	20	female	0	16	1	0	O	1	0	4	North	North	1	35	Yes	7	0	0	1	4	>19 years	1	0	7	0	1
53	11	20	female	0	27	1	1	OP	1	0	4	North	North	1	35	Yes	7	0	0	1	4	>19 years	1	0	7	0	1
54	12	41	female	0	17	1	0	O	1	0	4	North	North	1	32	Yes	12	0	0	1	3	>19 years	1	0	12	0	1
55	12	41	female	0	16	1	1	OM	1	0	4	North	North	1	32	Yes	12	0	0	1	3	>19 years	1	0	12	0	1
56	12	41	female	0	27	1	0	O	1	0	4	North	North	1	32	Yes	12	0	0	1	3	>19 years	1	0	12	0	1
57	12	41	female	0	25	1	0	O	1	0	4	North	North	1	32	Yes	12	0	1	1	3	>19 years	1	0	12	0	1
58	12	41	female	0	24	1	0	O	1	0	4	North	North	1	32	Yes	12	0	1	1	3	>19 years	1	0	12	0	1
59	12	41	female	0	34	1	1	OD	1	0	4	North	North	1	32	Yes	12	0	1	0	3	>19 years	1	0	12	0	1
60	12	41	female	0	35	1	1	MOD	1	0	4	North	North	1	32	Yes	12	0	1	0	3	>19 years	1	0	12	0	1
61	12	41	female	0	36	1	1	OM	1	0	4	North	North	1	32	Yes	12	0	0	0	3	>19 years	1	0	12	0	1
62	12	41	female	0	38	1	0	O	1	0	4	North	North	1	32	Yes	12	0	0	0	3	>19 years	1	0	12	0	1
63	12	41	female	0	44	1	1	OD	1	0	4	North	North	1	32	Yes	12	0	1	0	3	>19 years	1	0	12	0	1
64	12	45	female	0	46	1	1	OM	0	0	4	North	North	1	35	No	6	1	0	0	4	>19 years	1	1	6	0	0
65	12	49	female	0	47	1	1	MOD	1	0	4	North	North	1	35	No	4	0	0	0	4	>19 years	1	0	4	0	1
66	13	60	female	0	26	0	0	M	1	0	4	North	North	1	28	Yes	1	1	0	1	2	>19 years	1	1	1	0	1
67	13	60	female	0	37	0	0	O	1	0	4	North	North	1	28	Yes	1	1	0	0	2	>19 years	1	1	1	0	1
68	13	60	female	0	17	1	0	O	1	0	4	North	North	1	28	Yes	4	0	0	1	2	>19 years	1	0	4	0	1
69	13	60	female	0	16	1	1	OM	1	0	4	North	North	1	28	Yes	4	0	0	1	2	>19 years	1	0	4	0	1
70	13	60	female	0	24	1	1	MOD	1	0	4	North	North	1	28	Yes	4	0	1	1	2	>19 years	1	0	4	0	1
71	13	60	female	0	25	1	1	MODP	1	0	4	North	North	1	28	Yes	4	0	1	1	2	>19 years	1	0	4	0	1
72	13	60	female	0	37	1	0	O	1	0	4	North	North	1	28	Yes	4	0	0	0	2	>19 years	1	0	4	0	1
73	13	60	female	0	35	1	0	O	1	0	4	North	North	1	28	Yes	4	0	1	0	2	>19 years	1	0	4	0	1
74	13	60	female	0	44	1	0	O	1	0	4	North	North	1	28	Yes	4	0	1	0	2	>19 years	1	0	4	0	1
75	13	60	female	0	47	1	1	OM	1	0	4	North	North	1	28	Yes	4	0	0	0	2	>19 years	1	0	4	0	1
76	13	60	female	0	48	1	0	O	1	0	4	North	North	1	28	Yes	4	0	0	0	2	>19 years	1	0	4	0	1
77	14	11	male	0	47	1	0	O	1	0	4	North	North	1	28	Yes	1	1	0	0	2	>19 years	1	1	1	0	1
78	14	15	male	0	17	0	1	OP	1	0	4	North	North	1	28	Yes	4	0	0	1	2	>19 years	1	0	4	0	1
79	14	15	male	0	16	0	1	OP	1	0	4	North	North	1	28	Yes	4	0	0	1	2	>19 years	1	0	4	0	1
80	14	15	male	0	46	0	0	O	1	0	4	North	North	1	28	Yes	4	0	0	0	2	>19 years	1	0	4	0	1
81	14	10	male	0	36	0	0	O	1	0	4	North	North	1	28	Yes	6	0	0	0	2	>19 years	1	0	6	0	1
82	15	10	female	0	26	1	0	O	1	0	4	North	North	1	35	Yes	1	1	0	1	4	>19 years	1	1	1	0	1
83	15	9	female	0	36	1	0	O	1	0	4	North	North	1	35	Yes	2	1	0	0	4	>19 years	1	1	2	0	1
84	15	12	female	0	16	1	1	OP	1	0	4	North	North	1	35	Yes	2	1	0	1	4	>19 years	1	1	2	0	1
85	15	10	female	0	26	1	0	P	1	0	4	North	North	1	35	Yes	4	0	0	1	4	>19 years	1	0	4	0	1
86	15	10	female	0	47	1	0	O	1	0	4	North	North	1	35	Yes	4	0	0	0	4	>19 years	1	0	4	0	1
87	15	10	female	0	37	1	0	O	1	0	4	North	North	1	35	Yes	4	0	0	0	4	>19 years	1	0	4	0	1
88	15	13	female	0	35	1	0	O	1	0	4	North	North	1	35	Yes	4	0	1	0	4	>19 years	1	0	4	0	1
89	15	12	female	0	34	1	0	O	1	0	4	North	North	1	35	Yes	4	0	1	0	4	>19 years	1	0	4	0	1
90	15	12	female	0	14	0	0	P	1	0	4	North	North	1	35	Yes	4	0	1	1	4	>19 years	1	0	4	0	1
91	15	9	female	0	46	1	1	OV	1	0	4	North	North	1	35	Yes	6	0	0	0	4	>19 years	1	0	6	0	1
92	15	11	female	0	27	1	0	O	1	0	3	West	west	1	30	No	4	0	0	1	3	>19 years	1	0	4	0	1
93	15	11	female	0	37	1	0	O	1	0	3	West	west	1	30	No	4	0	0	0	3	>19 years	1	0	4	0	1
94	15	11	female	0	44	1	0	O	1	0	3	West	west	1	30	No	4	0	1	0	3	>19 years	1	0	4	0	1
95	15	11	female	0	45	1	0	O	1	0	3	West	west	1	30	No	4	0	1	0	3	>19 years	1	0	4	0	1
96	15	11	female	0	47	1	0	O	1	0	3	West	west	1	30	No	4	0	0	0	3	>19 years	1	0	4	0	1
97	16	10	female	0	26	0	0	O	1	0	4	North	North	1	32	Yes	4	0	0	1	3	>19 years	1	0	4	0	1
98	16	9	female	0	36	0	0	O	1	0	4	North	North	1	32	Yes	7	0	0	0	3	>19 years	1	0	7	0	1
99	16	12	female	0	47	0	0	O	1	0	4	North	North	1	28	Yes	4	0	0	0	2	>19 years	1	0	4	0	1
100	16	14	female	0	37	1	0	O	1	0	4	North	North	1	35	Yes	4	0	0	0	4	>19 years	1	0	4	0	1
101	17	8	male	0	16	1	0	O	1	0	3	West	west	1	30	No	6	0	0	1	3	>19 years	1	0	6	0	1
102	18	41	male	0	25	0	0	O	1	0	4	North	North	1	35	Yes	4	0	1	1	4	>19 years	1	0	4	0	1
103	18	32	male	0	27	1	0	O	1	0	4	North	North	1	35	Yes	15	0	0	1	4	>19 years	1	0	15	0	1
104	18	31	male	0	16	1	1	OM	0	0	3	West	west	1	28	Yes	15	0	0	1	2	>19 years	1	0	15	0	0
105	18	31	male	0	16	1	0	D	1	0	3	West	west	1	28	Yes	15	0	0	1	2	>19 years	1	0	15	0	1
106	18	31	male	0	15	1	1	MOD	1	0	3	West	west	1	28	Yes	15	0	1	1	2	>19 years	1	0	15	0	1
107	18	31	male	0	14	1	1	OD	1	0	3	West	west	1	28	Yes	15	0	1	1	2	>19 years	1	0	15	0	1
108	18	31	male	0	24	1	0	O	1	0	3	West	west	1	28	Yes	15	0	1	1	2	>19 years	1	0	15	0	1
109	18	31	male	0	25	1	1	OD	1	0	3	West	west	1	28	Yes	15	0	1	1	2	>19 years	1	0	15	0	1
110	18	31	male	0	26	1	1	OM	1	0	3	West	west	1	28	Yes	15	0	0	1	2	>19 years	1	0	15	0	1
111	18	31	male	0	27	1	0	O	1	0	3	West	west	1	28	Yes	15	0	0	1	2	>19 years	1	0	15	0	1
112	18	31	male	0	35	1	1	OD	1	0	3	West	west	1	28	Yes	15	0	1	0	2	>19 years	1	0	15	0	1
113	18	31	male	0	37	1	1	OM	1	0	3	West	west	1	28	Yes	15	0	0	0	2	>19 years	1	0	15	0	1
114	18	31	male	0	37	1	0	O	1	0	3	West	west	1	28	Yes	15	0	0	0	2	>19 years	1	0	15	0	1
115	18	31	male	0	38	1	0	O	1	0	3	West	west	1	28	Yes	15	0	0	0	2	>19 years	1	0	15	0	1
116	18	31	male	0	48	1	0	O	1	0	3	West	west	1	28	Yes	15	0	0	0	2	>19 years	1	0	15	0	1
117	18	31	male	0	47	1	0	O	1	0	3	West	west	1	28	Yes	15	0	0	0	2	>19 years	1	0	15	0	1
118	18	31	male	0	45	1	0	O	1	0	3	West	west	1	28	Yes	15	0	1	0	2	>19 years	1	0	15	0	1
119	18	31	male	0	44	1	0	O	1	0	3	West	west	1	28	Yes	15	0	1	0	2	>19 years	1	0	15	0	1
120	19	9	male	0	36	1	0	O	1	0	4	North	North	1	35	Yes	3	1	0	0	4	>19 years	1	1	3	0	1
121	19	9	male	0	16	1	0	O	1	0	4	North	North	1	35	Yes	4	0	0	1	4	>19 years	1	0	4	0	1
122	19	9	male	0	36	1	0	O	1	0	4	North	North	1	35	Yes	5	0	0	0	4	>19 years	1	0	5	0	1
123	19	9	male	0	46	1	0	O	1	0	4	North	North	1	35	Yes	5	0	0	0	4	>19 years	1	0	5	0	1
124	20	25	female	0	35	1	1	OM	1	0	4	North	North	1	28	Yes	8	1	1	0	2	>19 years	1	1	8	0	1
125	20	25	female	0	46	1	1	OM	1	0	4	North	North	1	28	Yes	9	1	0	0	2	>19 years	1	1	9	0	1
126	20	25	female	0	36	1	1	OM	1	0	4	North	North	1	28	Yes	10	1	0	0	2	>19 years	1	1	10	0	1
127	20	25	female	0	15	1	0	O	1	0	4	North	North	1	28	Yes	11	1	1	1	2	>19 years	1	1	11	0	1
128	20	25	female	0	14	1	0	O	1	0	4	North	North	1	28	Yes	11	1	1	1	2	>19 years	1	1	11	0	1
129	20	32	female	0	27	1	1	OP	1	0	4	North	North	1	35	Yes	7	0	0	1	4	>19 years	1	0	7	0	1
130	20	32	female	0	48	1	0	O	1	0	4	North	North	1	35	Yes	7	0	0	0	4	>19 years	1	0	7	0	1
131	20	35	female	0	28	1	0	O	1	0	3	West	west	1	30	Yes	4	0	0	1	3	>19 years	1	0	4	0	1
132	20	36	female	0	14	0	0	O	1	0	3	West	west	1	30	Yes	4	0	1	1	3	>19 years	1	0	4	0	1
133	20	25	female	0	18	1	1	OP	1	0	3	West	west	1	30	Yes	13	0	0	1	3	>19 years	1	0	13	0	1
134	20	25	female	0	47	1	1	OM	1	0	3	West	west	1	30	Yes	13	0	0	0	3	>19 years	1	0	13	0	1
135	20	25	female	0	47	1	0	O	1	0	3	West	west	1	30	Yes	13	0	0	0	3	>19 years	1	0	13	0	1
136	20	25	female	0	45	1	1	OD	1	0	3	West	west	1	30	Yes	13	0	1	0	3	>19 years	1	0	13	0	1
137	20	25	female	0	44	1	0	O	1	0	3	West	west	1	30	Yes	13	0	1	0	3	>19 years	1	0	13	0	1
138	20	25	female	0	15	0	0	M	1	0	3	West	west	1	30	Yes	13	0	1	1	3	>19 years	1	0	13	0	1
139	21	36	male	0	16	0	0	O	1	0	4	North	North	1	35	No	6	0	0	1	4	>19 years	1	0	6	0	1
140	21	36	male	0	14	0	0	O	1	0	4	North	North	1	35	No	6	0	1	1	4	>19 years	1	0	6	0	1
141	21	36	male	0	26	0	0	O	1	0	4	North	North	1	35	No	6	0	0	1	4	>19 years	1	0	6	0	1
142	21	36	male	0	24	0	0	O	1	0	4	North	North	1	35	No	6	0	1	1	4	>19 years	1	0	6	0	1
143	21	31	male	0	36	1	0	O	1	0	3	West	west	1	35	Yes	8	1	0	0	4	>19 years	1	1	8	0	1
144	21	31	male	0	46	1	0	O	1	0	3	West	west	1	35	Yes	8	1	0	0	4	>19 years	1	1	8	0	1
145	21	31	male	0	47	1	0	O	1	0	4	North	North	1	35	Yes	11	0	0	0	4	>19 years	1	0	11	0	1
146	21	31	male	0	17	1	0	O	1	0	3	West	west	1	35	Yes	11	0	0	1	4	>19 years	1	0	11	0	1
147	21	31	male	0	16	1	0	O	1	0	3	West	west	1	35	Yes	11	0	0	1	4	>19 years	1	0	11	0	1
148	21	31	male	0	26	1	0	O	1	0	3	West	west	1	35	Yes	11	0	0	1	4	>19 years	1	0	11	0	1
149	21	31	male	0	27	1	1	OP	1	0	3	West	west	1	35	Yes	11	0	0	1	4	>19 years	1	0	11	0	1
150	21	31	male	0	34	1	0	O	1	0	3	West	west	1	35	Yes	11	0	1	0	4	>19 years	1	0	11	0	1
151	21	31	male	0	37	1	1	OP	1	0	3	West	west	1	35	Yes	11	0	0	0	4	>19 years	1	0	11	0	1
152	21	31	male	0	46	1	0	O	1	0	3	West	west	1	35	Yes	11	0	0	0	4	>19 years	1	0	11	0	1
153	22	44	female	0	16	1	0	O	1	0	4	North	North	1	35	No	8	0	0	1	4	>19 years	1	0	8	0	1
154	22	44	female	0	15	1	1	OM	1	0	4	North	North	1	35	No	8	0	1	1	4	>19 years	1	0	8	0	1
155	22	44	female	0	25	1	1	OM	1	0	4	North	North	1	35	No	8	0	1	1	4	>19 years	1	0	8	0	1
156	22	44	female	0	35	1	0	O	1	0	4	North	North	1	35	No	8	0	1	0	4	>19 years	1	0	8	0	1
157	22	44	female	0	36	1	0	O	1	0	4	North	North	1	35	No	8	0	0	0	4	>19 years	1	0	8	0	1
158	22	44	female	0	37	1	0	O	1	0	4	North	North	1	35	No	8	0	0	0	4	>19 years	1	0	8	0	1
159	22	44	female	0	45	1	0	O	1	0	4	North	North	1	35	No	8	0	1	0	4	>19 years	1	0	8	0	1
160	22	44	female	0	44	1	0	O	1	0	4	North	North	1	35	No	8	0	1	0	4	>19 years	1	0	8	0	1
161	22	44	female	0	24	1	1	OM	1	0	4	North	North	1	35	No	8	1	1	1	4	>19 years	1	1	8	0	1
162	22	44	female	0	14	1	1	OD	1	0	4	North	North	1	35	No	8	1	1	1	4	>19 years	1	1	8	0	1
163	22	44	female	0	27	1	1	OD	1	0	4	North	North	1	35	No	8	1	0	1	4	>19 years	1	1	8	0	1
164	23	21	female	0	26	1	0	O	0	0	4	North	North	1	32	Yes	10	0	0	1	3	>19 years	1	0	10	0	0
165	23	21	female	0	27	1	1	OP	0	0	4	North	North	1	32	Yes	10	0	0	1	3	>19 years	1	0	10	0	0
166	23	21	female	0	28	1	0	O	0	0	4	North	North	1	32	Yes	10	0	0	1	3	>19 years	1	0	10	0	0
167	23	21	female	0	38	1	0	O	0	0	4	North	North	1	32	Yes	10	0	0	0	3	>19 years	1	0	10	0	0
168	23	27	female	0	48	1	0	O	0	0	4	North	North	1	28	Yes	4	0	0	0	2	>19 years	1	0	4	0	0
169	23	27	female	0	47	1	0	O	0	0	4	North	North	1	28	Yes	4	0	0	0	2	>19 years	1	0	4	0	0
170	23	28	female	0	18	1	1	OP	1	0	3	West	west	1	30	Yes	4	0	0	1	3	>19 years	1	0	4	0	1
171	23	28	female	0	37	1	1	OM	1	0	3	West	west	1	30	Yes	4	0	0	0	3	>19 years	1	0	4	0	1
172	23	24	female	0	46	1	0	O	1	0	3	West	west	1	30	Yes	7	0	0	0	3	>19 years	1	0	7	0	1
173	23	24	female	0	17	1	1	OP	0	0	3	West	west	1	30	Yes	7	0	0	1	3	>19 years	1	0	7	0	0
174	24	32	female	0	25	1	1	OM	1	0	4	North	North	1	35	No	4	0	1	1	4	>19 years	1	0	4	0	1
175	24	32	female	0	16	1	0	O	1	0	4	North	North	1	28	Yes	4	0	0	1	2	>19 years	1	0	4	0	1
176	24	27	female	0	17	1	0	O	1	0	3	West	west	1	30	Yes	9	0	0	1	3	>19 years	1	0	9	0	1
177	24	27	female	0	26	1	0	O	1	0	3	West	west	1	30	Yes	9	0	0	1	3	>19 years	1	0	9	0	1
178	24	27	female	0	27	1	0	O	1	0	3	West	west	1	30	Yes	9	0	0	1	3	>19 years	1	0	9	0	1
179	24	27	female	0	36	1	0	O	1	0	3	West	west	1	30	Yes	9	0	0	0	3	>19 years	1	0	9	0	1
180	24	27	female	0	37	1	0	O	1	0	3	West	west	1	30	Yes	9	0	0	0	3	>19 years	1	0	9	0	1
181	24	27	female	0	46	1	0	O	1	0	3	West	west	1	30	Yes	9	0	0	0	3	>19 years	1	0	9	0	1
182	24	27	female	0	47	1	0	O	1	0	3	West	west	1	30	Yes	9	0	0	0	3	>19 years	1	0	9	0	1
183	25	10	female	0	16	0	0	P	1	0	3	West	west	1	30	No	6	0	0	1	3	>19 years	1	0	6	0	1
184	25	10	female	0	36	0	0	O	1	0	3	West	west	1	30	No	6	0	0	0	3	>19 years	1	0	6	0	1
185	25	12	female	0	25	0	0	O	1	0	3	West	west	1	30	Yes	4	0	1	1	3	>19 years	1	0	4	0	1
186	26	58	female	0	24	1	1	MOD	0	0	4	North	North	1	32	Yes	10	0	1	1	3	>19 years	1	0	10	0	0
187	26	56	female	0	35	1	1	OD	0	0	4	North	North	1	35	No	12	0	1	0	4	>19 years	1	0	12	0	0
188	26	56	female	0	34	1	0	O	1	0	4	North	North	1	35	No	12	0	1	0	4	>19 years	1	0	12	0	1
189	26	56	female	0	25	1	0	O	1	0	4	North	North	1	35	No	12	0	1	1	4	>19 years	1	0	12	0	1
190	26	56	female	0	36	1	0	O	1	0	4	North	North	1	35	No	12	0	0	0	4	>19 years	1	0	12	0	1
191	26	56	female	0	16	1	1	OM	1	0	1	West	west	1	37	Yes	12	1	0	1	4	>19 years	1	1	12	0	1
192	26	56	female	0	15	1	0	O	1	0	1	West	west	1	37	Yes	12	0	1	1	4	>19 years	1	0	12	0	1
193	26	56	female	0	14	1	0	O	1	0	1	West	west	1	37	Yes	12	0	1	1	4	>19 years	1	0	12	0	1
194	27	28	female	0	28	1	0	O	1	0	4	North	North	1	35	No	8	0	0	1	4	>19 years	1	0	8	0	1
195	27	21	female	0	15	1	0	O	1	0	1	West	west	1	24	Yes	12	1	1	1	2	>19 years	1	1	12	0	1
196	27	21	female	0	24	1	0	O	1	0	1	West	west	1	24	Yes	12	1	1	1	2	>19 years	1	1	12	0	1
197	27	21	female	0	25	1	0	O	1	0	1	West	west	1	24	Yes	12	1	1	1	2	>19 years	1	1	12	0	1
198	27	32	female	0	35	1	0	O	1	0	4	North	North	1	28	Yes	4	0	1	0	2	>19 years	1	0	4	0	1
199	27	31	female	0	17	1	1	OM	0	0	4	North	North	1	28	Yes	4	0	0	1	2	>19 years	1	0	4	0	0
200	27	21	female	0	37	1	0	O	1	0	1	West	west	1	24	Yes	14	0	0	0	2	>19 years	1	0	14	0	1
201	28	50	male	0	26	1	1	MOD	1	0	4	North	North	1	32	Yes	5	0	0	1	3	>19 years	1	0	5	0	1
202	28	43	male	0	17	1	0	O	1	0	4	North	North	1	32	Yes	12	0	0	1	3	>19 years	1	0	12	0	1
203	28	43	male	0	16	1	0	O	1	0	4	North	North	1	32	Yes	12	0	0	1	3	>19 years	1	0	12	0	1
204	28	43	male	0	14	1	0	O	1	0	4	North	North	1	32	Yes	12	0	1	1	3	>19 years	1	0	12	0	1
205	28	43	male	0	24	1	1	OD	1	0	4	North	North	1	32	Yes	12	0	1	1	3	>19 years	1	0	12	0	1
206	28	43	male	0	27	1	1	OM	1	0	4	North	North	1	32	Yes	12	0	0	1	3	>19 years	1	0	12	0	1
207	28	43	male	0	36	1	1	OV	1	0	4	North	North	1	32	Yes	12	0	0	0	3	>19 years	1	0	12	0	1
208	28	43	male	0	37	1	0	O	1	0	4	North	North	1	32	Yes	12	0	0	0	3	>19 years	1	0	12	0	1
209	28	43	male	0	47	1	0	O	0	0	4	North	North	1	32	Yes	12	0	0	0	3	>19 years	1	0	12	0	0
210	29	47	female	0	35	0	0	O	1	0	4	North	North	1	35	No	4	0	1	0	4	>19 years	1	0	4	0	1
211	30	37	female	0	18	1	0	O	1	0	4	North	North	1	35	No	7	0	0	1	4	>19 years	1	0	7	0	1
212	30	37	female	0	17	1	0	O	1	0	4	North	North	1	35	No	7	0	0	1	4	>19 years	1	0	7	0	1
213	30	37	female	0	15	1	0	O	1	0	4	North	North	1	35	No	7	0	1	1	4	>19 years	1	0	7	0	1
214	30	37	female	0	14	1	0	O	1	0	4	North	North	1	35	No	7	0	1	1	4	>19 years	1	0	7	0	1
215	30	37	female	0	25	1	0	O	1	0	4	North	North	1	35	No	7	0	1	1	4	>19 years	1	0	7	0	1
216	30	37	female	0	26	1	0	O	1	0	4	North	North	1	35	No	7	0	0	1	4	>19 years	1	0	7	0	1
217	30	37	female	0	27	1	0	O	1	0	4	North	North	1	35	No	7	0	0	1	4	>19 years	1	0	7	0	1
218	30	37	female	0	28	1	0	O	1	0	4	North	North	1	35	No	7	0	0	1	4	>19 years	1	0	7	0	1
219	30	37	female	0	34	1	1	OD	1	0	4	North	North	1	35	No	7	0	1	0	4	>19 years	1	0	7	0	1
220	30	37	female	0	35	1	0	O	1	0	4	North	North	1	35	No	7	0	1	0	4	>19 years	1	0	7	0	1
221	30	37	female	0	37	1	0	O	1	0	4	North	North	1	35	No	7	0	0	0	4	>19 years	1	0	7	0	1
222	30	37	female	0	48	1	0	O	1	0	4	North	North	1	35	No	7	0	0	0	4	>19 years	1	0	7	0	1
223	30	37	female	0	16	0	1	OV	1	0	4	North	North	1	35	No	7	0	0	1	4	>19 years	1	0	7	0	1
224	30	37	female	0	44	0	0	O	1	0	4	North	North	1	35	No	7	0	1	0	4	>19 years	1	0	7	0	1
225	30	40	female	0	24	1	0	O	1	0	4	North	North	1	35	Yes	4	0	1	1	4	>19 years	1	0	4	0	1
226	30	40	female	0	34	0	1	OP	1	0	4	North	North	1	35	Yes	4	0	1	0	4	>19 years	1	0	4	0	1
227	31	57	female	0	15	0	0	D	1	0	4	North	North	1	35	Yes	3	1	1	1	4	>19 years	1	1	3	0	1
228	31	56	female	0	25	1	0	D	1	0	4	North	North	1	35	Yes	4	0	1	1	4	>19 years	1	0	4	0	1
229	31	56	female	0	26	1	1	OM	1	0	4	North	North	1	35	Yes	4	0	0	1	4	>19 years	1	0	4	0	1
230	32	36	female	0	27	1	0	O	1	0	4	North	North	1	35	Yes	4	0	0	1	4	>19 years	1	0	4	0	1
231	32	36	female	0	36	1	0	O	1	0	4	North	North	1	35	Yes	4	0	0	0	4	>19 years	1	0	4	0	1
232	33	51	female	0	14	1	0	O	1	0	4	North	North	1	35	No	6	0	1	1	4	>19 years	1	0	6	0	1
233	33	51	female	0	15	1	0	O	1	0	4	North	North	1	35	No	6	0	1	1	4	>19 years	1	0	6	0	1
234	33	51	female	0	24	1	0	O	1	0	4	North	North	1	35	No	6	0	1	1	4	>19 years	1	0	6	0	1
235	33	51	female	0	25	1	0	O	1	0	4	North	North	1	35	No	6	0	1	1	4	>19 years	1	0	6	0	1
236	33	51	female	0	28	1	0	O	1	0	4	North	North	1	35	No	6	0	0	1	4	>19 years	1	0	6	0	1
237	33	51	female	0	38	1	0	O	1	0	4	North	North	1	35	No	6	0	0	0	4	>19 years	1	0	6	0	1
238	33	51	female	0	37	1	0	O	1	0	4	North	North	1	35	No	6	0	0	0	4	>19 years	1	0	6	0	1
239	33	51	female	0	35	1	0	O	1	0	4	North	North	1	35	No	6	0	1	0	4	>19 years	1	0	6	0	1
240	33	51	female	0	34	1	0	O	1	0	4	North	North	1	35	No	6	0	1	0	4	>19 years	1	0	6	0	1
241	33	51	female	0	47	1	0	O	1	0	4	North	North	1	35	No	6	0	0	0	4	>19 years	1	0	6	0	1
242	33	51	female	0	45	1	0	O	1	0	4	North	North	1	35	No	6	0	1	0	4	>19 years	1	0	6	0	1
243	33	51	female	0	44	1	0	O	1	0	4	North	North	1	35	No	6	0	1	0	4	>19 years	1	0	6	0	1
244	34	42	female	0	24	1	0	O	1	0	4	North	North	1	35	No	4	0	1	1	4	>19 years	1	0	4	0	1
245	34	42	female	0	37	1	0	O	1	0	4	North	North	1	35	No	4	0	0	0	4	>19 years	1	0	4	0	1
246	34	42	female	0	25	1	0	O	1	0	4	North	North	1	35	No	3	1	1	1	4	>19 years	1	1	3	0	1
247	35	30	female	0	46	0	0	O	1	0	4	North	North	1	35	Yes	4	0	0	0	4	>19 years	1	0	4	0	1
248	36	29	female	0	24	1	1	OD	1	0	4	North	North	1	35	No	4	0	1	1	4	>19 years	1	0	4	0	1
249	36	29	female	0	37	1	1	OD	1	0	4	North	North	1	35	No	4	0	0	0	4	>19 years	1	0	4	0	1
250	37	48	female	0	15	0	0	O	1	0	4	North	North	1	35	No	5	0	1	1	4	>19 years	1	0	5	0	1
251	37	48	female	0	16	0	0	O	1	0	4	North	North	1	35	No	5	0	0	1	4	>19 years	1	0	5	0	1
252	37	48	female	0	17	0	0	O	1	0	4	North	North	1	35	No	3	1	0	1	4	>19 years	1	1	3	0	1
253	38	32	female	0	24	1	1	MOD	1	0	4	North	North	1	35	No	10	0	1	1	4	>19 years	1	0	10	0	1
254	38	32	female	0	26	1	1	OP	1	0	4	North	North	1	35	No	10	0	0	1	4	>19 years	1	0	10	0	1
255	38	32	female	0	27	1	0	O	1	0	4	North	North	1	35	No	10	0	0	1	4	>19 years	1	0	10	0	1
256	38	32	female	0	16	1	1	OV	1	0	4	North	North	1	35	No	10	0	0	1	4	>19 years	1	0	10	0	1
257	38	32	female	0	17	1	0	O	1	0	4	North	North	1	35	No	10	0	0	1	4	>19 years	1	0	10	0	1
258	38	32	female	0	36	1	1	OV	1	0	4	North	North	1	35	No	10	0	0	0	4	>19 years	1	0	10	0	1
259	38	32	female	0	37	1	0	O	1	0	4	North	North	1	35	No	10	0	0	0	4	>19 years	1	0	10	0	1
260	38	32	female	0	46	1	1	MOD	1	0	4	North	North	1	35	No	10	0	0	0	4	>19 years	1	0	10	0	1
261	38	32	female	0	47	1	1	OV	1	0	4	North	North	1	35	No	10	0	0	0	4	>19 years	1	0	10	0	1
262	38	32	female	0	46	1	1	OM	1	0	4	North	North	1	35	No	10	0	0	0	4	>19 years	1	0	10	0	1
263	38	32	female	0	25	1	1	OM	1	0	4	North	North	1	35	No	10	1	1	1	4	>19 years	1	1	10	0	1
264	39	19	female	0	27	1	0	O	1	0	4	North	North	1	28	Yes	4	0	0	1	2	>19 years	1	0	4	0	1
265	39	19	female	0	37	1	0	O	1	0	4	North	North	1	28	Yes	4	0	0	0	2	>19 years	1	0	4	0	1
266	39	19	female	0	47	1	0	O	1	0	4	North	North	1	28	Yes	4	0	0	0	2	>19 years	1	0	4	0	1
267	39	19	female	0	26	0	1	OP	1	0	4	North	North	1	28	Yes	4	0	0	1	2	>19 years	1	0	4	0	1
268	40	57	female	0	38	1	1	OM	1	0	4	North	North	1	35	Yes	2	1	0	0	4	>19 years	1	1	2	0	1
269	40	57	female	0	47	1	1	OM	1	0	4	North	North	1	35	Yes	4	0	0	0	4	>19 years	1	0	4	0	1
270	41	38	male	0	44	1	1	MOD	1	0	4	North	North	1	35	Yes	1	1	1	0	4	>19 years	1	1	1	0	1
271	41	38	male	0	14	1	0	O	1	0	4	North	North	1	35	Yes	4	0	1	1	4	>19 years	1	0	4	0	1
272	41	38	male	0	15	1	0	O	1	0	4	North	North	1	35	Yes	4	0	1	1	4	>19 years	1	0	4	0	1
273	41	38	male	0	27	1	1	MOD	1	0	4	North	North	1	35	Yes	4	0	0	1	4	>19 years	1	0	4	0	1
274	41	38	male	0	34	1	1	OD	1	0	4	North	North	1	35	Yes	4	0	1	0	4	>19 years	1	0	4	0	1
275	42	52	female	Hipertensa	48	1	0	O	1	0	4	North	North	1	32	Yes	10	0	0	0	3	>19 years	1	0	10	0	1
276	42	52	female	Hipertensa	26	1	0	O	1	0	4	North	North	1	32	Yes	10	0	0	1	3	>19 years	1	0	10	0	1
277	42	52	female	Hipertensa	16	1	0	O	1	0	4	North	North	1	32	Yes	10	0	0	1	3	>19 years	1	0	10	0	1
278	42	52	female	Hipertensa	34	0	1	OD	1	0	4	North	North	1	32	Yes	10	0	1	0	3	>19 years	1	0	10	0	1
279	42	52	female	Hipertensa	14	0	0	D	1	0	4	North	North	1	32	Yes	10	0	1	1	3	>19 years	1	0	10	0	1
280	42	52	female	Hipertensa	15	0	0	M	1	0	4	North	North	1	32	Yes	10	0	1	1	3	>19 years	1	0	10	0	1
281	43	12	male	0	26	0	0	O	1	0	4	North	North	1	28	Yes	3	1	0	1	2	>19 years	1	1	3	0	1
282	43	12	male	0	27	1	0	O	1	0	3	West	west	1	30	No	5	0	0	1	3	>19 years	1	0	5	0	1
283	43	11	male	0	47	1	0	O	1	0	3	West	west	1	30	No	5	0	0	0	3	>19 years	1	0	5	0	1
284	44	8	male	0	36	1	0	O	1	0	4	North	North	1	35	Yes	7	0	0	0	4	>19 years	1	0	7	0	1
285	45	53	female	0	47	1	1	MOD	1	0	4	North	North	1	35	Yes	8	0	0	0	4	>19 years	1	0	8	0	1
286	45	52	female	0	14	1	1	OD	1	1	4	North	North	1	35	Yes	9	0	1	1	4	>19 years	1	0	9	0	1
287	45	52	female	0	17	1	0	O	1	0	4	North	North	1	35	Yes	9	0	0	1	4	>19 years	1	0	9	0	1
288	45	52	female	0	24	1	1	MOD	1	0	4	North	North	1	35	Yes	9	0	1	1	4	>19 years	1	0	9	0	1
289	45	52	female	0	25	1	1	MOD	1	0	4	North	North	1	35	Yes	9	0	1	1	4	>19 years	1	0	9	0	1
290	45	52	female	0	26	1	1	OD	1	0	4	North	North	1	35	Yes	9	0	0	1	4	>19 years	1	0	9	0	1
291	45	52	female	0	27	1	0	O	1	0	4	North	North	1	35	Yes	9	0	0	1	4	>19 years	1	0	9	0	1
292	45	52	female	0	34	1	1	MOD	1	0	4	North	North	1	35	Yes	9	0	1	0	4	>19 years	1	0	9	0	1
293	45	52	female	0	35	1	1	MOD	1	0	4	North	North	1	35	Yes	9	0	1	0	4	>19 years	1	0	9	0	1
294	45	52	female	0	36	1	1	MOD	1	0	4	North	North	1	35	Yes	9	0	0	0	4	>19 years	1	0	9	0	1
295	45	52	female	0	37	1	1	MOD	1	0	4	North	North	1	35	Yes	9	0	0	0	4	>19 years	1	0	9	0	1
296	45	52	female	0	46	1	1	MOD	1	0	4	North	North	1	35	Yes	9	0	0	0	4	>19 years	1	0	9	0	1
297	46	12	male	0	26	1	0	O	1	0	4	North	North	1	28	Yes	4	0	0	1	2	>19 years	1	0	4	0	1
298	47	15	female	0	46	1	0	O	1	0	4	North	North	1	28	Yes	5	0	0	0	2	>19 years	1	0	5	0	1
299	48	15	female	0	26	1	0	O	1	0	4	North	North	1	28	Yes	5	0	0	1	2	>19 years	1	0	5	0	1
300	48	15	female	0	36	1	0	O	1	0	4	North	North	1	28	Yes	5	0	0	0	2	>19 years	1	0	5	0	1
301	48	15	female	0	37	1	0	O	1	0	4	North	North	1	28	Yes	5	0	0	0	2	>19 years	1	0	5	0	1
302	48	15	female	0	47	1	0	O	1	0	4	North	North	1	28	Yes	5	0	0	0	2	>19 years	1	0	5	0	1
303	49	26	female	0	14	1	0	O	1	0	4	North	North	1	35	No	8	0	1	1	4	>19 years	1	0	8	0	1
304	49	26	female	0	16	1	0	O	1	0	4	North	North	1	35	No	8	0	0	1	4	>19 years	1	0	8	0	1
305	49	26	female	0	17	1	0	O	1	0	4	North	North	1	35	No	8	0	0	1	4	>19 years	1	0	8	0	1
306	49	26	female	0	24	1	0	O	1	0	4	North	North	1	35	No	8	0	1	1	4	>19 years	1	0	8	0	1
307	49	26	female	0	26	1	0	O	1	0	4	North	North	1	35	No	8	0	0	1	4	>19 years	1	0	8	0	1
308	49	26	female	0	27	1	0	O	1	0	4	North	North	1	35	No	8	0	0	1	4	>19 years	1	0	8	0	1
309	49	26	female	0	34	1	0	O	1	0	4	North	North	1	35	No	8	0	1	0	4	>19 years	1	0	8	0	1
310	49	26	female	0	36	1	0	O	1	0	4	North	North	1	35	No	8	0	0	0	4	>19 years	1	0	8	0	1
311	49	26	female	0	37	1	0	O	1	0	4	North	North	1	35	No	8	0	0	0	4	>19 years	1	0	8	0	1
312	49	26	female	0	44	1	0	O	1	0	4	North	North	1	35	No	8	0	1	0	4	>19 years	1	0	8	0	1
313	49	26	female	0	46	1	0	O	1	0	4	North	North	1	35	No	8	0	0	0	4	>19 years	1	0	8	0	1
314	49	26	female	0	47	1	0	O	1	0	4	North	North	1	35	No	8	0	0	0	4	>19 years	1	0	8	0	1
315	50	49	female	0	24	1	1	OD	0	0	4	North	North	1	32	Yes	9	0	1	1	3	>19 years	1	0	9	0	0
316	50	49	female	0	44	1	1	OM	0	0	4	North	North	1	32	Yes	9	0	1	0	3	>19 years	1	0	9	0	0
317	50	49	female	0	15	1	1	OM	0	0	4	North	North	1	32	Yes	9	0	1	1	3	>19 years	1	0	9	0	0
318	51	9	female	0	16	1	0	O	0	0	4	North	North	1	32	Yes	11	0	0	1	3	>19 years	1	0	11	0	0
319	51	17	female	0	37	1	0	O	0	0	4	North	North	1	28	Yes	2	1	0	0	2	>19 years	1	1	2	0	0
320	51	13	female	0	27	1	0	O	1	0	4	North	North	1	35	Yes	6	1	0	1	4	>19 years	1	1	6	0	1
321	51	12	female	0	14	1	0	O	1	0	4	North	North	1	35	Yes	8	1	1	1	4	>19 years	1	1	8	0	1
322	51	12	female	0	46	1	1	OV	1	0	4	North	North	1	35	Yes	8	1	0	0	4	>19 years	1	1	8	0	1
323	51	13	female	0	47	1	0	O	1	0	4	North	North	1	35	Yes	7	0	0	0	4	>19 years	1	0	7	0	1
324	51	12	female	0	24	1	0	O	1	0	4	North	North	1	35	Yes	8	0	1	1	4	>19 years	1	0	8	0	1
325	52	46	male	0	17	1	1	OP	1	0	4	North	North	1	35	No	4	0	0	1	4	>19 years	1	0	4	0	1
326	52	46	male	0	15	1	1	MOD	1	0	4	North	North	1	35	No	4	0	1	1	4	>19 years	1	0	4	0	1
327	52	46	male	0	14	1	1	OD	1	0	4	North	North	1	35	No	4	0	1	1	4	>19 years	1	0	4	0	1
328	52	46	male	0	25	1	1	MOD	1	0	4	North	North	1	35	No	4	0	1	1	4	>19 years	1	0	4	0	1
329	52	46	male	0	26	1	1	MODPV	1	0	4	North	North	1	35	No	4	0	0	1	4	>19 years	1	0	4	0	1
330	52	46	male	0	27	1	0	O	1	0	4	North	North	1	35	No	4	0	0	1	4	>19 years	1	0	4	0	1
331	52	46	male	0	37	1	1	OM	1	0	4	North	North	1	35	No	4	0	0	0	4	>19 years	1	0	4	0	1
332	52	46	male	0	36	1	1	OM	1	0	4	North	North	1	35	No	4	0	0	0	4	>19 years	1	0	4	0	1
333	52	46	male	0	45	1	1	MOD	1	0	4	North	North	1	35	No	4	0	1	0	4	>19 years	1	0	4	0	1
334	52	46	male	0	46	1	1	MOD	1	0	4	North	North	1	35	No	4	0	0	0	4	>19 years	1	0	4	0	1
335	52	46	male	0	47	1	1	OM	1	0	4	North	North	1	35	No	4	0	0	0	4	>19 years	1	0	4	0	1
336	53	64	male	0	26	1	0	O	1	0	4	North	North	1	35	No	4	0	0	1	4	>19 years	1	0	4	0	1
337	53	62	male	0	34	0	0	O	1	0	4	North	North	1	35	No	6	0	1	0	4	>19 years	1	0	6	0	1
338	53	62	male	0	35	0	0	O	1	0	4	North	North	1	35	No	6	0	1	0	4	>19 years	1	0	6	0	1
339	53	62	male	0	36	0	0	O	1	0	4	North	North	1	35	No	6	0	0	0	4	>19 years	1	0	6	0	1
340	53	57	male	0	24	0	0	O	1	0	4	North	North	1	35	No	11	0	1	1	4	>19 years	1	0	11	0	1
341	53	55	male	0	14	1	1	OD	0	0	1	West	west	1	24	Yes	13	0	1	1	2	>19 years	1	0	13	0	0
342	53	55	male	0	15	0	0	O	0	0	1	West	west	1	24	Yes	13	0	1	1	2	>19 years	1	0	13	0	0
343	54	35	female	0	34	0	0	O	1	0	4	North	North	1	35	Yes	4	0	1	0	4	>19 years	1	0	4	0	1
344	54	35	female	0	36	1	0	O	1	0	4	North	North	1	35	Yes	4	0	0	0	4	>19 years	1	0	4	0	1
345	54	35	female	0	45	0	0	O	1	0	4	North	North	1	35	Yes	4	0	1	0	4	>19 years	1	0	4	0	1
346	54	35	female	0	16	1	1	OM	1	0	4	North	North	1	35	Yes	4	0	0	1	4	>19 years	1	0	4	0	1
347	54	35	female	0	17	1	0	O	1	0	4	North	North	1	35	Yes	4	0	0	1	4	>19 years	1	0	4	0	1
348	55	65	male	0	34	1	1	OD	1	0	4	North	North	1	32	Yes	9	0	1	0	3	>19 years	1	0	9	0	1
349	55	65	male	0	35	1	1	MOD	1	0	4	North	North	1	32	Yes	9	0	1	0	3	>19 years	1	0	9	0	1
350	55	65	male	0	45	1	1	MOD	1	0	4	North	North	1	32	Yes	9	0	1	0	3	>19 years	1	0	9	0	1
351	55	65	male	0	44	1	1	MOD	1	0	4	North	North	1	32	Yes	9	0	1	0	3	>19 years	1	0	9	0	1
352	56	24	male	0	16	1	1	OP	1	0	4	North	North	1	35	Yes	10	0	0	1	4	>19 years	1	0	10	0	1
353	56	24	male	0	26	1	0	O	1	0	4	North	North	1	35	Yes	10	0	0	1	4	>19 years	1	0	10	0	1
354	56	24	male	0	36	1	0	O	1	0	4	North	North	1	35	Yes	10	0	0	0	4	>19 years	1	0	10	0	1
355	56	24	male	0	46	1	0	O	1	0	4	North	North	1	35	Yes	10	0	0	0	4	>19 years	1	0	10	0	1
356	57	67	male	0	27	1	0	O	1	0	3	West	west	1	30	Yes	5	0	0	1	3	>19 years	1	0	5	0	1
357	57	67	male	0	26	1	0	O	1	0	3	West	west	1	30	Yes	5	0	0	1	3	>19 years	1	0	5	0	1
358	57	67	male	0	34	1	0	O	1	0	3	West	west	1	30	Yes	5	0	1	0	3	>19 years	1	0	5	0	1
359	57	67	male	0	36	1	0	O	1	0	3	West	west	1	30	Yes	5	0	0	0	3	>19 years	1	0	5	0	1
360	57	67	male	0	46	1	0	O	1	0	3	West	west	1	30	Yes	5	0	0	0	3	>19 years	1	0	5	0	1
361	57	67	male	0	47	1	0	O	1	0	3	West	west	1	30	Yes	5	0	0	0	3	>19 years	1	0	5	0	1
362	58	60	female	0	15	1	0	O	1	0	4	North	North	1	35	No	4	0	1	1	4	>19 years	1	0	4	0	1
363	58	60	female	0	16	1	0	O	1	0	4	North	North	1	35	No	4	0	0	1	4	>19 years	1	0	4	0	1
364	58	60	female	0	17	1	0	O	1	0	4	North	North	1	35	No	4	0	0	1	4	>19 years	1	0	4	0	1
365	58	60	female	0	24	1	0	O	1	0	4	North	North	1	35	No	4	0	1	1	4	>19 years	1	0	4	0	1
366	58	60	female	0	25	1	0	O	1	0	4	North	North	1	35	No	4	0	1	1	4	>19 years	1	0	4	0	1
367	58	60	female	0	26	1	0	O	1	0	4	North	North	1	35	No	4	0	0	1	4	>19 years	1	0	4	0	1
368	58	60	female	0	27	1	0	O	1	0	4	North	North	1	35	No	4	0	0	1	4	>19 years	1	0	4	0	1
369	58	60	female	0	34	1	0	O	1	0	4	North	North	1	35	No	4	0	1	0	4	>19 years	1	0	4	0	1
370	58	60	female	0	14	0	0	O	1	0	4	North	North	1	35	No	4	0	1	1	4	>19 years	1	0	4	0	1
371	59	34	female	0	16	1	1	OM	1	0	4	North	North	1	35	No	10	0	0	1	4	>19 years	1	0	10	0	1
372	59	34	female	0	15	1	1	MOD	1	0	4	North	North	1	35	No	10	0	1	1	4	>19 years	1	0	10	0	1
373	59	34	female	0	14	1	1	MOD	1	0	4	North	North	1	35	No	10	0	1	1	4	>19 years	1	0	10	0	1
374	59	34	female	0	25	1	1	MOD	1	0	4	North	North	1	35	No	10	0	1	1	4	>19 years	1	0	10	0	1
375	59	34	female	0	27	1	1	OM	1	0	4	North	North	1	35	No	10	0	0	1	4	>19 years	1	0	10	0	1
376	59	34	female	0	35	1	1	OD	1	0	4	North	North	1	35	No	10	0	1	0	4	>19 years	1	0	10	0	1
377	59	34	female	0	36	1	0	O	1	0	4	North	North	1	35	No	10	0	0	0	4	>19 years	1	0	10	0	1
378	59	34	female	0	37	1	1	OM	1	0	4	North	North	1	35	No	10	0	0	0	4	>19 years	1	0	10	0	1
379	59	34	female	0	47	1	0	O	1	0	4	North	North	1	35	No	10	0	0	0	4	>19 years	1	0	10	0	1
380	59	34	female	0	45	1	0	O	1	0	4	North	North	1	35	No	10	0	1	0	4	>19 years	1	0	10	0	1
381	59	34	female	0	44	1	1	MOD	1	0	4	North	North	1	35	No	10	0	1	0	4	>19 years	1	0	10	0	1
382	59	34	female	0	17	1	0	O	1	0	4	North	North	1	35	No	9	1	0	1	4	>19 years	1	1	9	0	1
383	60	13	male	0	37	0	0	O	1	0	4	North	North	1	35	Yes	4	0	0	0	4	>19 years	1	0	4	0	1
384	60	13	male	0	36	0	0	O	1	0	4	North	North	1	35	Yes	4	0	0	0	4	>19 years	1	0	4	0	1
385	60	13	male	0	17	1	0	O	1	0	4	North	North	1	35	Yes	4	0	0	1	4	>19 years	1	0	4	0	1
386	60	13	male	0	27	1	0	O	1	0	4	North	North	1	35	Yes	4	0	0	1	4	>19 years	1	0	4	0	1
387	61	33	male	0	18	1	0	O	1	0	3	West	west	1	30	Yes	8	0	0	1	3	>19 years	1	0	8	0	1
388	61	33	male	0	15	1	0	O	1	0	3	West	west	1	30	Yes	8	0	1	1	3	>19 years	1	0	8	0	1
389	61	33	male	0	14	1	0	O	1	0	3	West	west	1	30	Yes	8	0	1	1	3	>19 years	1	0	8	0	1
390	61	33	male	0	26	1	1	OD	1	0	3	West	west	1	30	Yes	8	0	0	1	3	>19 years	1	0	8	0	1
391	61	33	male	0	27	1	0	O	1	0	3	West	west	1	30	Yes	8	0	0	1	3	>19 years	1	0	8	0	1
392	61	33	male	0	28	1	0	O	1	0	3	West	west	1	30	Yes	8	0	0	1	3	>19 years	1	0	8	0	1
393	61	33	male	0	45	1	1	MOD	1	0	3	West	west	1	30	Yes	8	0	1	0	3	>19 years	1	0	8	0	1
394	62	15	male	0	26	1	1	OV	1	0	3	West	west	1	30	No	11	0	0	1	3	>19 years	1	0	11	0	1
395	62	15	male	0	36	1	0	O	1	0	3	West	west	1	30	No	11	0	0	0	3	>19 years	1	0	11	0	1
396	63	15	male	0	16	1	1	OV	1	0	3	West	west	1	30	Yes	11	0	0	1	3	>19 years	1	0	11	0	1
397	64	27	female	0	17	1	0	O	1	0	4	North	North	1	35	No	8	0	0	1	4	>19 years	1	0	8	0	1
398	64	27	female	0	16	1	0	O	1	0	4	North	North	1	35	No	8	0	0	1	4	>19 years	1	0	8	0	1
399	64	27	female	0	15	1	0	O	1	0	4	North	North	1	35	No	8	0	1	1	4	>19 years	1	0	8	0	1
400	64	27	female	0	25	1	0	O	1	0	4	North	North	1	35	No	8	0	1	1	4	>19 years	1	0	8	0	1
401	64	27	female	0	26	1	0	O	1	0	4	North	North	1	35	No	8	0	0	1	4	>19 years	1	0	8	0	1
402	64	27	female	0	36	1	0	O	1	0	4	North	North	1	35	No	8	0	0	0	4	>19 years	1	0	8	0	1
403	64	27	female	0	37	1	0	O	1	0	4	North	North	1	35	No	8	0	0	0	4	>19 years	1	0	8	0	1
404	64	27	female	0	47	1	0	O	1	0	4	North	North	1	35	No	8	0	0	0	4	>19 years	1	0	8	0	1
405	64	27	female	0	46	1	0	O	1	0	4	North	North	1	35	No	8	0	0	0	4	>19 years	1	0	8	0	1
406	64	27	female	0	27	1	0	O	1	0	4	North	North	1	35	No	6	1	0	1	4	>19 years	1	1	6	0	1
407	65	60	female	0	27	1	0	O	0	0	4	North	North	1	28	Yes	4	0	0	1	2	>19 years	1	0	4	0	0
408	65	60	female	0	37	1	1	OM	0	0	4	North	North	1	28	Yes	4	0	0	0	2	>19 years	1	0	4	0	0
409	65	27	female	0	45	1	0	O	1	0	4	North	North	1	35	No	6	1	1	0	4	>19 years	1	1	6	0	1
410	66	55	male	0	45	0	0	O	1	0	4	North	North	1	35	Yes	4	0	1	0	4	>19 years	1	0	4	0	1
411	67	55	male	0	16	1	1	OP	1	0	1	West	west	1	37	Yes	5	0	0	1	4	>19 years	1	0	5	0	1
412	67	55	male	0	15	1	1	MOD	1	0	1	West	west	1	37	Yes	5	0	1	1	4	>19 years	1	0	5	0	1
413	67	55	male	0	14	1	1	MOD	1	0	1	West	west	1	37	Yes	5	0	1	1	4	>19 years	1	0	5	0	1
414	67	55	male	0	24	1	1	MOD	1	0	1	West	west	1	37	Yes	5	0	1	1	4	>19 years	1	0	5	0	1
415	67	55	male	0	25	1	1	MOD	1	0	1	West	west	1	37	Yes	5	0	1	1	4	>19 years	1	0	5	0	1
416	67	55	male	0	27	1	1	OP	1	0	1	West	west	1	37	Yes	5	0	0	1	4	>19 years	1	0	5	0	1
417	67	55	male	0	28	1	0	O	1	0	1	West	west	1	37	Yes	5	0	0	1	4	>19 years	1	0	5	0	1
418	67	55	male	0	38	1	1	OP	0	0	1	West	west	1	37	Yes	5	0	0	0	4	>19 years	1	0	5	0	0
419	67	55	male	0	47	1	0	O	1	0	1	West	west	1	37	Yes	5	0	0	0	4	>19 years	1	0	5	0	1
420	67	55	male	0	45	1	1	MOD	1	0	1	West	west	1	37	Yes	5	0	1	0	4	>19 years	1	0	5	0	1
421	67	55	male	0	44	1	1	MOD	1	0	1	West	west	1	37	Yes	5	0	1	0	4	>19 years	1	0	5	0	1
422	68	45	male	0	37	1	0	O	1	0	1	West	west	1	37	Yes	5	0	0	0	4	>19 years	1	0	5	0	1
423	68	40	male	0	17	1	1	OM	1	0	1	West	west	1	37	Yes	10	0	0	1	4	>19 years	1	0	10	0	1
424	68	40	male	0	16	1	1	OD	1	0	1	West	west	1	37	Yes	10	0	0	1	4	>19 years	1	0	10	0	1
425	68	40	male	0	26	1	1	MODP	1	0	1	West	west	1	37	Yes	10	0	0	1	4	>19 years	1	0	10	0	1
426	68	40	male	0	27	1	0	O	1	0	1	West	west	1	37	Yes	10	0	0	1	4	>19 years	1	0	10	0	1
427	68	40	male	0	36	1	0	O	1	0	1	West	west	1	37	Yes	10	0	0	0	4	>19 years	1	0	10	0	1
428	68	40	male	0	45	1	0	O	1	0	1	West	west	1	37	Yes	10	0	1	0	4	>19 years	1	0	10	0	1
429	68	43	male	0	47	1	0	O	1	0	1	West	west	1	24	Yes	7	0	0	0	2	>19 years	1	0	7	0	1
430	69	18	female	0	35	1	0	O	0	0	1	West	west	1	24	Yes	5	1	1	0	2	>19 years	1	1	5	0	0
431	69	14	female	0	17	1	0	O	0	0	1	West	west	1	37	Yes	9	0	0	1	4	>19 years	1	0	9	0	0
432	69	18	female	0	37	1	1	OV	0	0	1	West	west	1	24	Yes	5	0	0	0	2	>19 years	1	0	5	0	0
433	69	18	female	0	47	1	1	OV	0	0	1	West	west	1	24	Yes	5	0	0	0	2	>19 years	1	0	5	0	0
434	69	18	female	0	45	1	0	O	0	0	1	West	west	1	24	Yes	5	0	1	0	2	>19 years	1	0	5	0	0
435	69	18	female	0	16	1	0	O	0	0	1	West	west	1	24	Yes	5	0	0	1	2	>19 years	1	0	5	0	0
436	69	14	female	0	36	1	1	OV	0	0	1	West	west	1	24	Yes	9	0	0	0	2	>19 years	1	0	9	0	0
437	69	14	female	0	46	1	1	OV	0	0	1	West	west	1	24	Yes	9	0	0	0	2	>19 years	1	0	9	0	0
438	69	12	female	0	14	1	0	O	0	0	1	West	west	1	34	No	11	0	1	1	4	>19 years	1	0	11	0	0
439	69	12	female	0	24	1	0	O	0	0	1	West	west	1	34	No	11	0	1	1	4	>19 years	1	0	11	0	0
440	69	12	female	0	26	1	1	OP	0	0	1	West	west	1	34	No	11	0	0	1	4	>19 years	1	0	11	0	0
441	69	12	female	0	27	1	0	O	0	0	1	West	west	1	34	No	11	0	0	1	4	>19 years	1	0	11	0	0
442	70	28	female	0	37	1	0	O	0	0	1	West	west	1	37	Yes	8	0	0	0	4	>19 years	1	0	8	0	0
443	70	28	female	0	15	1	1	OD	0	0	1	West	west	1	37	Yes	8	0	1	1	4	>19 years	1	0	8	0	0
444	70	28	female	0	16	1	1	MODP	0	0	1	West	west	1	37	Yes	8	0	0	1	4	>19 years	1	0	8	0	0
445	70	24	female	0	47	1	0	O	0	0	1	West	west	1	37	Yes	12	0	0	0	4	>19 years	1	0	12	0	0
446	71	29	male	0	16	1	1	OM	0	0	1	West	west	1	24	Yes	10	0	0	1	2	>19 years	1	0	10	0	0
447	71	27	male	0	36	1	1	OM	0	0	1	West	west	1	24	Yes	12	0	0	0	2	>19 years	1	0	12	0	0
448	72	28	female	0	46	0	0	O	1	0	1	West	west	1	34	No	10	0	0	0	4	>19 years	1	0	10	0	1
449	72	26	female	0	37	1	0	O	1	0	1	West	west	1	34	No	12	0	0	0	4	>19 years	1	0	12	0	1
450	72	26	female	0	26	1	0	O	1	0	1	West	west	1	34	No	12	0	0	1	4	>19 years	1	0	12	0	1
451	72	26	female	0	28	1	0	O	1	0	1	West	west	1	34	No	12	0	0	1	4	>19 years	1	0	12	0	1
452	73	26	female	0	47	1	0	O	0	0	1	West	west	1	24	Yes	5	1	0	0	2	>19 years	1	1	5	0	0
453	73	26	female	0	37	1	1	OM	0	0	1	West	west	1	24	Yes	7	0	0	0	2	>19 years	1	0	7	0	0
454	74	39	female	0	17	1	1	OD	1	0	7	West	west	1	27	Yes	17	0	0	1	2	>19 years	1	0	17	0	1
455	74	52	female	0	14	1	1	OM	1	0	1	West	west	0	30	Yes	4	0	1	1	3	>19 years	1	0	4	0	1
456	74	47	female	0	24	0	0	O	1	0	1	West	west	1	24	Yes	9	0	1	1	2	>19 years	1	0	9	0	1
457	74	44	female	0	47	1	1	OD	0	0	1	West	west	1	24	Yes	12	0	0	0	2	>19 years	1	0	12	0	0
458	74	44	female	0	44	1	1	OD	0	0	1	West	west	1	24	Yes	13	0	1	0	2	>19 years	1	0	13	0	0
459	74	45	female	0	36	1	0	O	1	0	1	West	west	1	34	No	11	0	0	0	4	>19 years	1	0	11	0	1
460	75	8	female	0	46	1	1	OV	0	0	1	West	west	1	37	Yes	5	0	0	0	4	>19 years	1	0	5	0	0
461	76	37	female	0	37	1	0	O	0	0	1	West	west	1	37	Yes	9	1	0	0	4	>19 years	1	1	9	0	0
462	76	33	female	0	27	1	0	O	0	0	1	West	west	1	34	Yes	13	0	0	1	4	>19 years	1	0	13	0	0
463	76	33	female	0	28	1	0	P	0	0	1	West	west	1	34	Yes	13	0	0	1	4	>19 years	1	0	13	0	0
464	76	33	female	0	18	1	1	OP	1	0	1	West	west	1	34	Yes	13	0	0	1	4	>19 years	1	0	13	0	1
465	77	32	female	0	24	1	1	OD	0	0	1	West	west	1	34	Yes	15	0	1	1	4	>19 years	1	0	15	0	0
466	77	32	female	0	35	1	1	OD	1	0	1	West	west	1	34	Yes	16	0	1	0	4	>19 years	1	0	16	0	1
467	77	40	female	0	36	0	1	OP	1	0	1	West	west	0	32	Yes	8	0	0	0	3	>19 years	1	0	8	0	1
468	77	27	female	0	17	1	0	O	1	0	1	West	west	0	32	Yes	20	0	0	1	3	>19 years	1	0	20	0	1
469	77	27	female	0	18	1	0	O	1	0	1	West	west	0	32	Yes	20	0	0	1	3	>19 years	1	0	20	0	1
470	77	27	female	0	28	1	0	O	1	0	1	West	west	0	32	Yes	20	0	0	1	3	>19 years	1	0	20	0	1
471	77	27	female	0	37	1	1	OM	1	0	1	West	west	0	32	Yes	20	0	0	0	3	>19 years	1	0	20	0	1
472	77	27	female	0	48	1	0	O	1	0	1	West	west	0	32	Yes	20	0	0	0	3	>19 years	1	0	20	0	1
473	77	28	female	0	37	0	1	OP	1	0	1	West	west	0	32	Yes	20	0	0	0	3	>19 years	1	0	20	0	1
474	77	28	female	0	26	1	1	MOD	1	0	1	West	west	0	32	Yes	20	0	0	1	3	>19 years	1	0	20	0	1
475	77	27	female	0	25	1	0	O	1	0	1	West	west	0	32	Yes	21	0	1	1	3	>19 years	1	0	21	0	1
476	77	34	female	0	38	1	0	O	1	0	1	West	west	1	34	No	14	0	0	0	4	>19 years	1	0	14	0	1
477	78	51	female	Hipertensa	35	1	1	OD	1	0	1	West	west	1	34	Yes	15	0	1	0	4	>19 years	1	0	15	0	1
478	78	51	female	Hipertensa	24	1	0	O	0	0	1	West	west	1	34	Yes	15	0	1	1	4	>19 years	1	0	15	0	0
479	78	53	female	Hipertensa	36	1	1	MODP	1	0	1	West	west	1	34	No	13	0	0	0	4	>19 years	1	0	13	0	1
480	78	53	female	Hipertensa	38	1	0	O	1	0	1	West	west	1	34	No	13	0	0	0	4	>19 years	1	0	13	0	1
481	79	42	female	0	27	1	1	MOD	0	0	1	West	west	1	37	Yes	5	0	0	1	4	>19 years	1	0	5	0	0
482	79	40	female	0	14	0	0	O	1	0	1	West	west	1	37	Yes	7	0	1	1	4	>19 years	1	0	7	0	1
483	79	40	female	0	15	0	0	O	1	0	1	West	west	1	37	Yes	7	0	1	1	4	>19 years	1	0	7	0	1
484	79	40	female	0	16	0	0	O	1	0	1	West	west	1	37	Yes	7	0	0	1	4	>19 years	1	0	7	0	1
485	79	40	female	0	26	0	1	OM	0	0	1	West	west	1	37	Yes	7	0	0	1	4	>19 years	1	0	7	0	0
486	79	40	female	0	24	0	0	O	1	0	1	West	west	1	37	Yes	7	0	1	1	4	>19 years	1	0	7	0	1
487	79	40	female	0	25	0	0	O	1	0	1	West	west	1	37	Yes	7	0	1	1	4	>19 years	1	0	7	0	1
488	79	40	female	0	47	0	0	O	1	0	1	West	west	1	37	Yes	7	0	0	0	4	>19 years	1	0	7	0	1
489	79	40	female	0	45	0	0	O	1	0	1	West	west	1	24	Yes	7	0	1	0	2	>19 years	1	0	7	0	1
490	80	46	male	Hipertensa	27	1	1	OP	1	0	1	West	west	1	37	Yes	7	0	0	1	4	>19 years	1	0	7	0	1
491	80	46	male	Hipertensa	44	1	0	O	1	0	1	West	west	1	37	Yes	7	0	1	0	4	>19 years	1	0	7	0	1
492	80	46	male	Hipertensa	45	1	0	O	1	0	1	West	west	1	37	Yes	7	0	1	0	4	>19 years	1	0	7	0	1
493	80	46	male	Hipertensa	38	1	0	O	1	0	1	West	west	1	37	Yes	7	0	0	0	4	>19 years	1	0	7	0	1
494	81	15	female	0	36	1	0	O	1	0	1	West	west	1	34	No	11	1	0	0	4	>19 years	1	1	11	0	1
495	81	15	female	0	37	1	0	O	1	0	1	West	west	1	34	No	11	1	0	0	4	>19 years	1	1	11	0	1
496	81	15	female	0	46	1	0	O	1	0	1	West	west	1	34	No	11	1	0	0	4	>19 years	1	1	11	0	1
497	81	15	female	0	47	1	0	O	1	0	1	West	west	1	34	No	11	1	0	0	4	>19 years	1	1	11	0	1
498	81	15	female	0	27	1	0	O	1	0	1	West	west	1	34	No	11	1	0	1	4	>19 years	1	1	11	0	1
499	81	15	female	0	17	1	0	O	1	0	1	West	west	1	34	No	11	0	0	1	4	>19 years	1	0	11	0	1
500	81	15	female	0	16	1	0	O	1	0	1	West	west	1	34	No	11	0	0	1	4	>19 years	1	0	11	0	1
501	81	15	female	0	15	1	0	P	1	0	1	West	west	1	34	No	11	0	1	1	4	>19 years	1	0	11	0	1
502	82	25	male	Hipertensa	46	0	1	OD	1	0	1	West	west	0	32	Yes	4	0	0	0	3	>19 years	1	0	4	0	1
503	82	24	male	Hipertensa	47	1	1	OM	0	0	7	West	west	1	29	Yes	5	0	0	0	3	>19 years	1	0	5	0	0
504	83	33	female	0	17	1	0	O	0	0	1	West	west	1	34	Yes	11	0	0	1	4	>19 years	1	0	11	0	0
505	83	30	female	0	28	1	0	O	1	0	1	West	west	1	34	Yes	14	0	0	1	4	>19 years	1	0	14	0	1
506	83	22	female	0	27	1	0	O	1	0	1	West	west	1	34	Yes	22	0	0	1	4	>19 years	1	0	22	0	1
507	83	30	female	0	45	1	1	MOD	0	0	1	West	west	1	34	Yes	14	1	1	0	4	>19 years	1	1	14	0	0
508	83	30	female	0	14	1	1	OD	0	0	1	West	west	1	34	No	14	1	1	1	4	>19 years	1	1	14	0	0
509	83	36	female	0	26	1	1	OM	1	0	1	West	west	1	37	Yes	9	0	0	1	4	>19 years	1	0	9	0	1
510	83	33	female	0	48	1	0	O	1	0	1	West	west	1	34	No	11	0	0	0	4	>19 years	1	0	11	0	1
511	83	33	female	0	25	0	0	O	1	0	1	West	west	1	34	No	11	0	1	1	4	>19 years	1	0	11	0	1
512	83	22	female	0	16	1	0	O	1	0	1	West	west	1	34	No	22	0	0	1	4	>19 years	1	0	22	0	1
513	83	22	female	0	24	1	0	O	1	0	1	West	west	1	34	No	22	0	1	1	4	>19 years	1	0	22	0	1
514	84	30	female	0	17	1	0	O	1	0	1	West	west	1	37	Yes	6	1	0	1	4	>19 years	1	1	6	0	1
515	84	30	female	0	18	1	0	O	1	0	1	West	west	1	37	Yes	6	0	0	1	4	>19 years	1	0	6	0	1
516	84	30	female	0	15	1	0	O	1	0	1	West	west	1	37	Yes	6	0	1	1	4	>19 years	1	0	6	0	1
517	84	30	female	0	14	1	0	O	1	0	1	West	west	1	37	Yes	6	0	1	1	4	>19 years	1	0	6	0	1
518	84	30	female	0	24	1	0	O	1	0	1	West	west	1	37	Yes	6	0	1	1	4	>19 years	1	0	6	0	1
519	84	30	female	0	25	1	0	O	1	0	1	West	west	1	37	Yes	6	0	1	1	4	>19 years	1	0	6	0	1
520	84	30	female	0	27	1	0	O	1	0	1	West	west	1	37	Yes	6	0	0	1	4	>19 years	1	0	6	0	1
521	84	30	female	0	28	1	0	O	1	0	1	West	west	1	37	Yes	6	0	0	1	4	>19 years	1	0	6	0	1
522	84	30	female	0	36	1	0	O	1	0	1	West	west	1	37	Yes	6	0	0	0	4	>19 years	1	0	6	0	1
523	84	30	female	0	37	1	0	O	1	0	1	West	west	1	37	Yes	6	0	0	0	4	>19 years	1	0	6	0	1
524	84	30	female	0	48	1	0	O	1	0	1	West	west	1	37	Yes	6	0	0	0	4	>19 years	1	0	6	0	1
525	84	30	female	0	47	1	0	O	1	0	1	West	west	1	37	Yes	6	0	0	0	4	>19 years	1	0	6	0	1
526	84	30	female	0	46	1	0	O	1	0	1	West	west	1	37	Yes	6	0	0	0	4	>19 years	1	0	6	0	1
527	85	24	female	0	26	1	0	O	1	0	1	West	west	1	24	Yes	11	1	0	1	2	>19 years	1	1	11	0	1
528	85	24	female	0	45	1	0	O	1	0	1	West	west	1	24	Yes	11	1	1	0	2	>19 years	1	1	11	0	1
529	85	24	female	0	24	1	1	OD	0	0	1	West	west	1	24	Yes	13	0	1	1	2	>19 years	1	0	13	0	0
530	85	24	female	0	15	1	0	O	1	0	1	West	west	1	24	Yes	13	0	1	1	2	>19 years	1	0	13	0	1
531	85	24	female	0	14	1	0	O	1	0	1	West	west	1	24	Yes	13	0	1	1	2	>19 years	1	0	13	0	1
532	85	24	female	0	17	1	0	O	1	0	1	West	west	1	24	Yes	13	0	0	1	2	>19 years	1	0	13	0	1
533	85	24	female	0	34	1	0	O	1	0	1	West	west	1	24	Yes	13	0	1	0	2	>19 years	1	0	13	0	1
534	85	24	female	0	35	1	0	O	1	0	1	West	west	1	24	Yes	13	0	1	0	2	>19 years	1	0	13	0	1
535	85	24	female	0	36	1	0	O	1	0	1	West	west	1	24	Yes	13	0	0	0	2	>19 years	1	0	13	0	1
536	85	24	female	0	37	1	0	O	1	0	1	West	west	1	24	Yes	13	0	0	0	2	>19 years	1	0	13	0	1
537	85	24	female	0	47	1	0	O	1	0	1	West	west	1	24	Yes	13	0	0	0	2	>19 years	1	0	13	0	1
538	85	24	female	0	46	1	0	O	1	0	1	West	west	1	24	Yes	13	0	0	0	2	>19 years	1	0	13	0	1
539	85	24	female	0	44	1	0	O	1	0	1	West	west	1	24	Yes	13	0	1	0	2	>19 years	1	0	13	0	1
540	85	24	female	0	25	1	0	O	1	0	1	West	west	1	24	Yes	13	0	1	1	2	>19 years	1	0	13	0	1
541	86	64	male	0	18	1	0	O	1	0	1	West	west	0	30	Yes	5	0	0	1	3	>19 years	1	0	5	0	1
542	86	64	male	0	14	1	0	O	1	0	1	West	west	0	30	Yes	5	0	1	1	3	>19 years	1	0	5	0	1
543	86	64	male	0	25	1	1	MOD	1	0	1	West	west	0	30	Yes	5	0	1	1	3	>19 years	1	0	5	0	1
544	86	64	male	0	27	1	1	OD	1	0	1	West	west	0	30	Yes	5	0	0	1	3	>19 years	1	0	5	0	1
545	86	64	male	0	34	1	1	OD	1	0	1	West	west	0	30	Yes	5	0	1	0	3	>19 years	1	0	5	0	1
546	86	64	male	0	35	1	1	OM	1	0	1	West	west	0	30	Yes	5	0	1	0	3	>19 years	1	0	5	0	1
547	86	64	male	0	37	1	1	OM	1	0	1	West	west	0	30	Yes	5	0	0	0	3	>19 years	1	0	5	0	1
548	86	64	male	0	38	1	1	OP	1	0	1	West	west	0	30	Yes	5	0	0	0	3	>19 years	1	0	5	0	1
549	87	31	male	0	24	1	1	MOD	1	0	1	West	west	1	24	Yes	3	1	1	1	2	>19 years	1	1	3	0	1
550	87	26	male	0	45	1	0	O	0	0	1	West	west	1	24	Yes	8	1	1	0	2	>19 years	1	1	8	0	0
551	87	26	male	0	44	0	0	O	1	0	1	West	west	1	24	Yes	8	1	1	0	2	>19 years	1	1	8	0	1
552	87	26	male	0	16	1	0	O	1	0	1	West	west	1	24	Yes	9	0	0	1	2	>19 years	1	0	9	0	1
553	87	26	male	0	17	1	1	OV	1	0	1	West	west	1	24	Yes	9	0	0	1	2	>19 years	1	0	9	0	1
554	87	26	male	0	26	1	0	O	1	0	1	West	west	1	24	Yes	9	0	0	1	2	>19 years	1	0	9	0	1
555	87	26	male	0	48	1	0	O	1	0	1	West	west	1	24	Yes	9	0	0	0	2	>19 years	1	0	9	0	1
556	87	26	male	0	47	0	0	O	0	0	1	West	west	1	24	Yes	9	0	0	0	2	>19 years	1	0	9	0	0
557	88	39	male	Hipertensa	14	1	1	OD	1	0	1	West	west	1	24	Yes	9	0	1	1	2	>19 years	1	0	9	0	1
558	88	39	male	Hipertensa	15	1	1	OM	1	0	1	West	west	1	24	Yes	9	0	1	1	2	>19 years	1	0	9	0	1
559	88	39	male	Hipertensa	17	1	0	O	0	0	1	West	west	1	24	Yes	9	0	0	1	2	>19 years	1	0	9	0	0
560	88	39	male	Hipertensa	27	1	0	O	1	0	1	West	west	1	24	Yes	9	0	0	1	2	>19 years	1	0	9	0	1
561	88	39	male	Hipertensa	28	1	0	O	1	0	1	West	west	1	24	Yes	9	0	0	1	2	>19 years	1	0	9	0	1
562	88	39	male	Hipertensa	38	1	0	O	1	0	1	West	west	1	24	Yes	9	0	0	0	2	>19 years	1	0	9	0	1
563	88	39	male	Hipertensa	37	1	0	O	1	0	1	West	west	1	24	Yes	9	0	0	0	2	>19 years	1	0	9	0	1
564	88	39	male	Hipertensa	47	1	0	O	1	0	1	West	west	1	24	Yes	9	0	0	0	2	>19 years	1	0	9	0	1
565	88	39	male	Hipertensa	48	1	1	OV	1	0	1	West	west	1	24	Yes	9	0	0	0	2	>19 years	1	0	9	0	1
566	89	43	female	0	48	0	1	OV	1	0	1	West	west	1	37	Yes	8	1	0	0	4	>19 years	1	1	8	0	1
567	89	43	female	0	16	1	1	MOD	1	0	1	West	west	1	37	Yes	8	0	0	1	4	>19 years	1	0	8	0	1
568	89	43	female	0	17	1	1	MOD	1	0	1	West	west	1	37	Yes	8	0	0	1	4	>19 years	1	0	8	0	1
569	89	43	female	0	44	1	1	MOD	1	0	1	West	west	1	37	Yes	8	0	1	0	4	>19 years	1	0	8	0	1
570	89	43	female	0	45	1	1	MOD	1	0	1	West	west	1	37	Yes	8	0	1	0	4	>19 years	1	0	8	0	1
571	89	43	female	0	24	1	1	MOD	1	0	1	West	west	1	37	Yes	8	0	1	1	4	>19 years	1	0	8	0	1
572	89	43	female	0	28	1	1	OM	1	0	1	West	west	1	37	Yes	8	0	0	1	4	>19 years	1	0	8	0	1
573	89	43	female	0	35	1	1	MOD	1	0	1	West	west	1	37	Yes	8	0	1	0	4	>19 years	1	0	8	0	1
574	89	43	female	0	38	0	1	OV	1	0	1	West	west	1	37	Yes	8	0	0	0	4	>19 years	1	0	8	0	1
575	89	43	female	0	14	1	1	MOD	1	0	1	West	west	1	37	Yes	8	0	1	1	4	>19 years	1	0	8	0	1
576	89	43	female	0	18	1	1	MOD	1	0	1	West	west	1	37	Yes	8	0	0	1	4	>19 years	1	0	8	0	1
577	89	43	female	0	25	1	1	MOD	1	0	1	West	west	1	37	Yes	8	0	1	1	4	>19 years	1	0	8	0	1
578	90	15	female	0	26	1	1	OM	1	0	7	West	west	1	27	Yes	16	0	0	1	2	>19 years	1	0	16	0	1
579	90	21	female	0	38	1	0	O	1	0	1	West	west	1	24	Yes	11	0	0	0	2	>19 years	1	0	11	0	1
580	90	20	female	0	18	1	0	O	0	0	1	West	west	1	24	Yes	12	0	0	1	2	>19 years	1	0	12	0	0
581	90	18	female	0	25	1	1	OD	0	0	1	West	west	1	34	No	14	0	1	1	4	>19 years	1	0	14	0	0
582	90	18	female	0	47	1	0	O	1	0	1	West	west	1	34	No	14	0	0	0	4	>19 years	1	0	14	0	1
583	90	18	female	0	48	1	0	O	1	0	1	West	west	1	34	No	14	0	0	0	4	>19 years	1	0	14	0	1
584	90	18	female	0	28	1	0	O	1	0	1	West	west	1	34	No	14	0	0	1	4	>19 years	1	0	14	0	1
585	91	53	female	0	34	1	1	OM	0	0	1	West	west	1	34	Yes	14	0	1	0	4	>19 years	1	0	14	0	0
586	91	53	female	0	44	0	0	M	0	0	1	West	west	1	34	Yes	14	0	1	0	4	>19 years	1	0	14	0	0
587	91	53	female	0	46	1	1	MOD	0	0	1	West	west	1	34	Yes	14	0	0	0	4	>19 years	1	0	14	0	0
588	91	53	female	0	47	1	1	OM	0	0	1	West	west	1	34	Yes	14	0	0	0	4	>19 years	1	0	14	0	0
589	91	52	female	0	24	1	1	MOD	1	0	1	West	west	1	34	No	15	0	1	1	4	>19 years	1	0	15	0	1
590	91	52	female	0	25	1	1	MOD	1	0	1	West	west	1	34	No	15	0	1	1	4	>19 years	1	0	15	0	1
591	91	52	female	0	45	1	1	MOD	1	0	1	West	west	1	34	No	15	0	1	0	4	>19 years	1	0	15	0	1
592	92	44	male	0	27	1	1	MOD	1	0	7	West	west	1	27	Yes	15	0	0	1	2	>19 years	1	0	15	0	1
593	92	47	male	0	15	1	1	MOD	1	0	1	West	west	1	34	No	12	0	1	1	4	>19 years	1	0	12	0	1
594	92	47	male	0	17	1	1	OM	1	0	1	West	west	1	34	No	12	0	0	1	4	>19 years	1	0	12	0	1
595	92	47	male	0	16	1	1	OD	1	0	1	West	west	1	34	No	12	0	0	1	4	>19 years	1	0	12	0	1
596	93	34	male	Cardiaco	46	1	0	O	1	0	1	West	west	1	24	Yes	6	1	0	0	2	>19 years	1	1	6	0	1
597	93	34	male	Cardiaco	26	1	0	O	1	0	1	West	west	1	24	Yes	6	0	0	1	2	>19 years	1	0	6	0	1
598	93	34	male	Cardiaco	27	1	0	O	1	0	1	West	west	1	24	Yes	6	0	0	1	2	>19 years	1	0	6	0	1
599	93	34	male	Cardiaco	36	1	0	O	1	0	1	West	west	1	24	Yes	6	0	0	0	2	>19 years	1	0	6	0	1
600	93	32	male	Cardiaco	14	1	0	O	1	0	1	West	west	1	24	Yes	8	0	1	1	2	>19 years	1	0	8	0	1
601	93	32	male	Cardiaco	16	1	0	O	1	0	1	West	west	1	24	Yes	8	0	0	1	2	>19 years	1	0	8	0	1
602	93	32	male	Cardiaco	17	1	0	O	1	0	1	West	west	1	24	Yes	8	0	0	1	2	>19 years	1	0	8	0	1
603	94	53	female	Hipertensa	14	1	1	MOD	0	0	7	West	west	1	27	Yes	15	0	1	1	2	>19 years	1	0	15	0	0
604	94	52	female	Hipertensa	45	1	1	OD	0	0	7	West	west	1	27	Yes	17	0	1	0	2	>19 years	1	0	17	0	0
605	94	51	female	Hipertensa	26	1	1	OM	1	0	7	West	west	1	27	Yes	18	0	0	1	2	>19 years	1	0	18	0	1
606	94	54	female	Hipertensa	34	1	1	MOD	0	0	1	West	west	1	34	Yes	14	0	1	0	4	>19 years	1	0	14	0	0
607	94	54	female	Hipertensa	35	1	1	OM	0	0	1	West	west	1	34	Yes	14	0	1	0	4	>19 years	1	0	14	0	0
608	94	58	female	Hipertensa	45	1	1	MOD	0	0	1	West	west	1	24	Yes	10	0	1	0	2	>19 years	1	0	10	0	0
609	95	41	male	0	37	1	1	OM	1	0	1	West	west	1	37	Yes	5	0	0	0	4	>19 years	1	0	5	0	1
610	95	41	male	0	36	1	1	OD	0	0	1	West	west	1	37	Yes	5	0	0	0	4	>19 years	1	0	5	0	0
611	95	40	male	0	16	1	1	OP	1	0	1	West	west	1	37	Yes	6	0	0	1	4	>19 years	1	0	6	0	1
612	95	40	male	0	26	1	1	OM	0	0	1	West	west	1	37	Yes	6	0	0	1	4	>19 years	1	0	6	0	0
613	95	40	male	0	27	1	0	O	1	0	1	West	west	1	37	Yes	6	0	0	1	4	>19 years	1	0	6	0	1
614	95	37	male	0	47	1	1	OM	1	0	1	West	west	1	37	Yes	9	0	0	0	4	>19 years	1	0	9	0	1
615	95	37	male	0	46	1	1	OD	1	0	1	West	west	1	37	Yes	9	0	0	0	4	>19 years	1	0	9	0	1
616	96	22	female	0	47	1	0	O	1	0	1	West	west	1	37	Yes	4	1	0	0	4	>19 years	1	1	4	0	1
617	96	21	female	0	25	1	0	O	1	0	1	West	west	1	37	Yes	4	0	1	1	4	>19 years	1	0	4	0	1
618	96	21	female	0	26	1	0	O	1	0	1	West	west	1	37	Yes	4	0	0	1	4	>19 years	1	0	4	0	1
619	96	21	female	0	27	1	0	O	1	0	1	West	west	1	37	Yes	4	0	0	1	4	>19 years	1	0	4	0	1
620	96	21	female	0	37	1	0	O	1	0	1	West	west	1	37	Yes	4	0	0	0	4	>19 years	1	0	4	0	1
621	96	21	female	0	36	1	0	O	1	0	1	West	west	1	37	Yes	4	0	0	0	4	>19 years	1	0	4	0	1
622	96	22	female	0	24	1	1	OD	0	0	1	West	west	1	37	Yes	4	0	1	1	4	>19 years	1	0	4	0	0
623	96	22	female	0	15	1	1	OM	1	0	1	West	west	1	37	Yes	4	0	1	1	4	>19 years	1	0	4	0	1
624	96	22	female	0	17	1	0	O	0	0	1	West	west	1	37	Yes	4	0	0	1	4	>19 years	1	0	4	0	0
625	96	22	female	0	16	1	0	O	1	0	1	West	west	1	37	Yes	4	0	0	1	4	>19 years	1	0	4	0	1
626	96	22	female	0	46	1	0	O	1	0	1	West	west	1	37	Yes	4	0	0	0	4	>19 years	1	0	4	0	1
627	96	22	female	0	45	1	0	O	1	0	1	West	west	1	37	Yes	4	0	1	0	4	>19 years	1	0	4	0	1
628	97	17	female	0	15	1	1	OM	0	0	1	West	west	1	37	Yes	5	0	1	1	4	>19 years	1	0	5	0	0
629	97	17	female	0	16	1	0	O	1	0	1	West	west	1	37	Yes	5	0	0	1	4	>19 years	1	0	5	0	1
630	97	17	female	0	17	1	0	O	0	0	1	West	west	1	37	Yes	5	0	0	1	4	>19 years	1	0	5	0	0
631	97	17	female	0	24	1	1	OD	0	0	1	West	west	1	37	Yes	5	0	1	1	4	>19 years	1	0	5	0	0
632	97	17	female	0	25	1	0	O	1	0	1	West	west	1	37	Yes	5	0	1	1	4	>19 years	1	0	5	0	1
633	97	17	female	0	26	1	0	O	1	0	1	West	west	1	37	Yes	5	0	0	1	4	>19 years	1	0	5	0	1
634	97	17	female	0	27	1	0	O	1	0	1	West	west	1	37	Yes	5	0	0	1	4	>19 years	1	0	5	0	1
635	97	17	female	0	37	1	0	O	1	0	1	West	west	1	37	Yes	5	0	0	0	4	>19 years	1	0	5	0	1
636	97	17	female	0	36	1	0	O	1	0	1	West	west	1	37	Yes	5	0	0	0	4	>19 years	1	0	5	0	1
637	97	17	female	0	47	1	0	O	1	0	1	West	west	1	37	Yes	5	0	0	0	4	>19 years	1	0	5	0	1
638	98	18	female	0	26	1	0	O	0	0	1	West	west	1	37	Yes	8	1	0	1	4	>19 years	1	1	8	0	0
639	98	22	female	0	34	0	0	O	1	0	1	West	west	1	37	Yes	4	0	1	0	4	>19 years	1	0	4	0	1
640	98	22	female	0	35	0	0	O	1	0	1	West	west	1	37	Yes	4	0	1	0	4	>19 years	1	0	4	0	1
641	98	22	female	0	24	1	1	OM	0	0	1	West	west	1	37	Yes	5	0	1	1	4	>19 years	1	0	5	0	0
642	98	20	female	0	18	1	0	O	1	0	1	West	west	1	37	Yes	6	0	0	1	4	>19 years	1	0	6	0	1
643	98	20	female	0	44	0	0	O	1	0	1	West	west	1	37	Yes	6	0	1	0	4	>19 years	1	0	6	0	1
644	98	20	female	0	48	1	0	O	1	0	1	West	west	1	37	Yes	7	0	0	0	4	>19 years	1	0	7	0	1
645	98	18	female	0	27	1	1	OP	0	0	1	West	west	1	37	Yes	8	0	0	1	4	>19 years	1	0	8	0	0
646	98	18	female	0	16	1	1	OP	0	0	1	West	west	1	37	Yes	8	0	0	1	4	>19 years	1	0	8	0	0
647	98	18	female	0	17	1	0	O	0	0	1	West	west	1	37	Yes	8	0	0	1	4	>19 years	1	0	8	0	0
648	98	18	female	0	47	1	0	O	0	0	1	West	west	1	37	Yes	8	0	0	0	4	>19 years	1	0	8	0	0
649	98	18	female	0	36	1	0	O	0	0	1	West	west	1	37	Yes	8	0	0	0	4	>19 years	1	0	8	0	0
650	98	18	female	0	37	1	0	O	0	0	1	West	west	1	37	Yes	8	0	0	0	4	>19 years	1	0	8	0	0
651	99	35	female	0	46	0	0	O	1	0	1	West	west	1	37	Yes	3	1	0	0	4	>19 years	1	1	3	0	1
652	99	35	female	0	44	0	0	O	1	0	1	West	west	1	37	Yes	3	1	1	0	4	>19 years	1	1	3	0	1
653	99	35	female	0	34	0	0	O	1	0	1	West	west	1	37	Yes	6	0	1	0	4	>19 years	1	0	6	0	1
654	99	35	female	0	35	0	0	O	1	0	1	West	west	1	37	Yes	6	0	1	0	4	>19 years	1	0	6	0	1
655	99	35	female	0	45	0	0	O	1	0	1	West	west	1	37	Yes	6	0	1	0	4	>19 years	1	0	6	0	1
656	99	27	female	0	37	1	0	O	1	0	1	West	west	1	34	No	13	0	0	0	4	>19 years	1	0	13	0	1
657	99	27	female	0	48	1	0	O	1	0	1	West	west	1	34	No	13	0	0	0	4	>19 years	1	0	13	0	1
658	100	41	male	0	48	1	0	O	1	0	1	West	west	1	37	Yes	7	0	0	0	4	>19 years	1	0	7	0	1
659	100	40	male	0	15	1	1	OM	0	0	1	West	west	1	37	Yes	8	0	1	1	4	>19 years	1	0	8	0	0
660	100	40	male	0	14	1	1	OD	0	0	1	West	west	1	37	Yes	8	0	1	1	4	>19 years	1	0	8	0	0
661	100	40	male	0	36	1	0	O	1	0	1	West	west	1	37	Yes	8	0	0	0	4	>19 years	1	0	8	0	1
662	101	24	female	0	36	1	0	O	0	0	1	West	west	1	24	Yes	4	0	0	0	2	>19 years	1	0	4	0	0
663	101	24	female	0	47	1	0	O	0	0	1	West	west	1	24	Yes	4	0	0	0	2	>19 years	1	0	4	0	0
664	101	24	female	0	27	1	0	O	0	0	1	West	west	1	24	Yes	4	0	0	1	2	>19 years	1	0	4	0	0
665	102	21	female	0	18	1	0	O	0	0	1	West	west	1	34	Yes	14	0	0	1	4	>19 years	1	0	14	0	0
666	102	21	female	0	45	1	0	O	0	0	1	West	west	1	34	Yes	14	0	1	0	4	>19 years	1	0	14	0	0
667	102	21	female	0	46	1	0	O	0	0	1	West	west	1	34	Yes	14	0	0	0	4	>19 years	1	0	14	0	0
668	102	21	female	0	28	1	1	OP	0	0	1	West	west	1	34	Yes	14	0	0	1	4	>19 years	1	0	14	0	0
669	102	21	female	0	38	1	0	O	0	0	1	West	west	1	34	Yes	14	0	0	0	4	>19 years	1	0	14	0	0
670	102	18	female	0	17	1	0	O	1	0	9	South	South	1	32	Yes	17	0	0	1	3	>19 years	1	0	17	0	1
671	102	15	female	0	47	1	0	O	1	0	9	South	South	1	32	Yes	19	0	0	0	3	>19 years	1	0	19	0	1
672	103	22	female	0	47	1	0	O	0	0	1	West	west	1	24	Yes	5	0	0	0	2	>19 years	1	0	5	0	0
673	103	21	female	0	16	1	1	OD	0	0	1	West	west	1	24	Yes	6	0	0	1	2	>19 years	1	0	6	0	0
674	104	37	male	0	44	0	0	O	1	0	1	West	west	1	37	Yes	5	0	1	0	4	>19 years	1	0	5	0	1
675	104	36	male	0	14	1	1	MOD	0	0	1	West	west	1	37	Yes	6	0	1	1	4	>19 years	1	0	6	0	0
676	104	36	male	0	27	1	1	OP	0	0	1	West	west	1	37	Yes	6	0	0	1	4	>19 years	1	0	6	0	0
677	104	36	male	0	24	1	1	MOD	0	0	1	West	west	1	37	Yes	6	0	1	1	4	>19 years	1	0	6	0	0
678	105	32	female	0	38	1	0	O	1	0	1	West	west	1	24	Yes	6	0	0	0	2	>19 years	1	0	6	0	1
679	105	27	female	0	27	1	0	O	0	0	1	West	west	1	24	Yes	11	0	0	1	2	>19 years	1	0	11	0	0
680	105	24	female	0	45	1	1	OD	1	0	1	West	west	1	24	Yes	15	0	1	0	2	>19 years	1	0	15	0	1
681	105	24	female	0	48	1	0	O	1	0	1	West	west	1	24	Yes	15	0	0	0	2	>19 years	1	0	15	0	1
682	106	33	female	0	47	1	0	O	0	0	1	West	west	1	37	Yes	11	0	0	0	4	>19 years	1	0	11	0	0
683	106	33	female	0	48	1	0	O	0	0	1	West	west	1	37	Yes	11	0	0	0	4	>19 years	1	0	11	0	0
684	106	33	female	0	27	1	0	O	1	0	1	West	west	1	37	Yes	11	0	0	1	4	>19 years	1	0	11	0	1
685	106	33	female	0	28	1	0	O	1	0	1	West	west	1	37	Yes	11	0	0	1	4	>19 years	1	0	11	0	1
686	106	33	female	0	26	1	1	OM	0	0	1	West	west	1	37	Yes	11	0	0	1	4	>19 years	1	0	11	0	0
687	107	33	female	0	18	1	0	M	1	0	1	West	west	1	37	Yes	20	0	0	1	4	>19 years	1	0	20	0	1
688	107	33	female	0	17	1	1	OD	1	0	1	West	west	1	37	Yes	20	0	0	1	4	>19 years	1	0	20	0	1
689	107	33	female	0	15	1	1	MOD	1	0	1	West	west	1	37	Yes	20	0	1	1	4	>19 years	1	0	20	0	1
690	107	34	female	0	35	1	0	O	1	0	1	West	west	1	37	Yes	20	0	1	0	4	>19 years	1	0	20	0	1
691	107	34	female	0	37	1	0	O	1	0	1	West	west	1	37	Yes	20	0	0	0	4	>19 years	1	0	20	0	1
692	107	34	female	0	38	1	0	O	1	0	1	West	west	1	37	Yes	20	0	0	0	4	>19 years	1	0	20	0	1
693	107	34	female	0	26	1	1	MOD	1	0	1	West	west	1	37	Yes	20	0	0	1	4	>19 years	1	0	20	0	1
694	107	34	female	0	27	1	1	OM	1	0	1	West	west	1	37	Yes	20	0	0	1	4	>19 years	1	0	20	0	1
695	107	34	female	0	28	1	0	O	1	0	1	West	west	1	37	Yes	20	0	0	1	4	>19 years	1	0	20	0	1
696	107	48	female	0	16	1	0	O	1	0	1	West	west	1	24	Yes	6	0	0	1	2	>19 years	1	0	6	0	1
697	107	48	female	0	24	1	1	OM	0	0	1	West	west	1	24	Yes	6	0	1	1	2	>19 years	1	0	6	0	0
698	107	40	female	0	48	1	0	O	1	0	1	West	west	1	34	No	13	0	0	0	4	>19 years	1	0	13	0	1
699	108	19	female	0	16	1	0	O	1	0	1	West	west	1	24	Yes	10	0	0	1	2	>19 years	1	0	10	0	1
700	108	19	female	0	26	1	0	O	1	0	1	West	west	1	24	Yes	10	0	0	1	2	>19 years	1	0	10	0	1
701	108	19	female	0	36	1	0	O	1	0	1	West	west	1	24	Yes	10	0	0	0	2	>19 years	1	0	10	0	1
702	108	19	female	0	46	1	0	O	1	0	1	West	west	1	24	Yes	10	0	0	0	2	>19 years	1	0	10	0	1
703	108	19	female	0	34	1	0	O	0	0	1	West	west	1	24	Yes	10	0	1	0	2	>19 years	1	0	10	0	0
704	109	43	female	0	44	1	0	O	1	0	1	West	west	1	37	Yes	5	0	1	0	4	>19 years	1	0	5	0	1
705	109	43	female	0	18	1	1	OD	1	0	1	West	west	1	37	Yes	5	0	0	1	4	>19 years	1	0	5	0	1
706	109	43	female	0	16	1	1	OP	1	0	1	West	west	1	37	Yes	5	0	0	1	4	>19 years	1	0	5	0	1
707	109	43	female	0	14	1	1	OD	1	0	1	West	west	1	37	Yes	5	0	1	1	4	>19 years	1	0	5	0	1
708	109	43	female	0	24	1	1	OD	1	0	1	West	west	1	37	Yes	5	0	1	1	4	>19 years	1	0	5	0	1
709	109	43	female	0	25	1	1	MOD	1	0	1	West	west	1	37	Yes	5	0	1	1	4	>19 years	1	0	5	0	1
710	109	43	female	0	27	1	1	OD	1	0	1	West	west	1	37	Yes	5	0	0	1	4	>19 years	1	0	5	0	1
711	109	43	female	0	28	1	1	OM	1	0	1	West	west	1	37	Yes	5	0	0	1	4	>19 years	1	0	5	0	1
712	110	44	female	0	47	1	0	O	1	0	1	West	west	1	37	Yes	5	0	0	0	4	>19 years	1	0	5	0	1
713	110	44	female	0	46	1	1	MOD	1	0	1	West	west	1	37	Yes	5	0	0	0	4	>19 years	1	0	5	0	1
714	110	44	female	0	45	1	1	OD	1	0	1	West	west	1	37	Yes	5	0	1	0	4	>19 years	1	0	5	0	1
715	111	71	female	0	17	1	0	O	1	0	1	West	west	1	24	Yes	4	0	0	1	2	>19 years	1	0	4	0	1
716	111	71	female	0	15	1	1	OM	1	0	1	West	west	1	24	Yes	4	0	1	1	2	>19 years	1	0	4	0	1
717	111	71	female	0	45	1	1	OM	1	0	1	West	west	1	24	Yes	4	0	1	0	2	>19 years	1	0	4	0	1
718	111	67	female	0	34	0	1	OM	0	0	1	West	west	1	24	Yes	7	0	1	0	2	>19 years	1	0	7	0	0
719	112	52	female	0	24	1	1	MOD	0	0	1	West	west	1	34	Yes	6	0	1	1	4	>19 years	1	0	6	0	0
720	112	44	female	0	34	1	1	OD	0	0	1	West	west	1	34	Yes	13	0	1	0	4	>19 years	1	0	13	0	0
721	112	44	female	0	26	1	1	OM	0	0	1	West	west	1	34	Yes	13	0	0	1	4	>19 years	1	0	13	0	0
722	112	45	female	0	16	1	1	OD	0	0	1	West	west	1	34	Yes	13	0	0	1	4	>19 years	1	0	13	0	0
723	112	45	female	0	14	1	1	MOD	0	0	1	West	west	1	34	Yes	13	0	1	1	4	>19 years	1	0	13	0	0
724	112	45	female	0	27	1	1	OM	0	0	1	West	west	1	34	Yes	13	0	0	1	4	>19 years	1	0	13	0	0
725	112	45	female	0	15	0	1	MOD	0	0	1	West	west	1	34	Yes	13	0	1	1	4	>19 years	1	0	13	0	0
726	112	45	female	0	34	0	0	O	1	0	1	West	west	1	34	Yes	13	0	1	0	4	>19 years	1	0	13	0	1
727	113	14	female	0	37	1	0	O	0	0	1	West	west	1	24	Yes	7	0	0	0	2	>19 years	1	0	7	0	0
728	113	14	female	0	47	1	0	O	0	0	1	West	west	1	24	Yes	7	0	0	0	2	>19 years	1	0	7	0	0
729	114	13	male	0	37	1	0	O	1	0	1	West	west	1	34	No	11	0	0	0	4	>19 years	1	0	11	0	1
730	114	13	male	0	47	1	0	O	1	0	1	West	west	1	34	No	11	0	0	0	4	>19 years	1	0	11	0	1
731	115	32	female	Hipertensa	27	1	0	O	1	0	1	West	west	1	34	No	6	0	0	1	4	>19 years	1	0	6	0	1
732	115	32	female	Hipertensa	15	1	1	OM	0	0	1	West	west	1	34	No	6	0	1	1	4	>19 years	1	0	6	0	0
733	115	32	female	Hipertensa	37	1	0	O	1	0	1	West	west	1	34	No	6	0	0	0	4	>19 years	1	0	6	0	1
734	115	31	female	Hipertensa	25	1	1	MOD	0	0	1	West	west	1	34	No	8	0	1	1	4	>19 years	1	0	8	0	0
735	115	28	female	Hipertensa	45	1	0	O	1	0	1	West	west	1	34	No	11	0	1	0	4	>19 years	1	0	11	0	1
736	115	28	female	Hipertensa	47	1	0	O	1	0	1	West	west	1	34	No	11	0	0	0	4	>19 years	1	0	11	0	1
737	115	28	female	Hipertensa	48	1	0	O	1	0	1	West	west	1	34	No	11	0	0	0	4	>19 years	1	0	11	0	1
738	115	25	female	Hipertensa	36	1	1	MOD	1	0	1	West	west	1	34	No	13	0	0	0	4	>19 years	1	0	13	0	1
739	115	25	female	Hipertensa	24	1	1	MOD	1	0	1	West	west	1	34	No	14	0	1	1	4	>19 years	1	0	14	0	1
740	115	25	female	Hipertensa	26	1	1	OM	1	0	1	West	west	1	34	No	14	0	0	1	4	>19 years	1	0	14	0	1
741	116	37	male	0	25	1	0	O	0	0	1	West	west	1	37	Yes	9	0	1	1	4	>19 years	1	0	9	0	0
742	116	37	male	0	47	1	0	O	0	0	1	West	west	1	37	Yes	9	0	0	0	4	>19 years	1	0	9	0	0
743	116	35	male	0	36	1	0	O	0	0	1	West	west	1	37	Yes	10	0	0	0	4	>19 years	1	0	10	0	0
744	116	35	male	0	37	1	0	O	0	0	1	West	west	1	37	Yes	10	0	0	0	4	>19 years	1	0	10	0	0
745	116	35	male	0	46	1	1	OD	0	0	1	West	west	1	37	Yes	10	0	0	0	4	>19 years	1	0	10	0	0
746	116	40	male	0	25	0	0	P	1	0	1	West	west	1	24	Yes	6	0	1	1	2	>19 years	1	0	6	0	1
747	117	34	male	0	26	1	1	OP	0	0	1	West	west	1	24	Yes	8	0	0	1	2	>19 years	1	0	8	0	0
748	117	33	male	0	16	1	0	O	1	0	1	West	west	1	24	Yes	9	0	0	1	2	>19 years	1	0	9	0	1
749	117	33	male	0	37	1	0	O	1	0	1	West	west	1	24	Yes	9	0	0	0	2	>19 years	1	0	9	0	1
750	117	33	male	0	36	1	0	O	1	0	1	West	west	1	24	Yes	9	0	0	0	2	>19 years	1	0	9	0	1
751	117	33	male	0	47	1	0	O	1	0	1	West	west	1	24	Yes	9	0	0	0	2	>19 years	1	0	9	0	1
752	117	33	male	0	46	1	0	O	1	0	1	West	west	1	24	Yes	9	0	0	0	2	>19 years	1	0	9	0	1
753	117	33	male	0	45	1	1	OD	1	0	1	West	west	1	24	Yes	9	0	1	0	2	>19 years	1	0	9	0	1
754	118	29	male	0	14	1	0	O	1	0	1	West	west	0	30	Yes	4	0	1	1	3	>19 years	1	0	4	0	1
755	118	29	male	0	15	1	0	O	1	0	1	West	west	0	30	Yes	4	0	1	1	3	>19 years	1	0	4	0	1
756	118	29	male	0	24	1	0	O	1	0	1	West	west	0	30	Yes	4	0	1	1	3	>19 years	1	0	4	0	1
757	118	29	male	0	26	1	0	O	1	0	1	West	west	0	30	Yes	4	0	0	1	3	>19 years	1	0	4	0	1
758	118	29	male	0	47	1	0	O	0	0	1	West	west	0	30	Yes	4	0	0	0	3	>19 years	1	0	4	0	0
759	118	29	male	0	46	1	1	MOD	0	0	1	West	west	0	30	Yes	4	0	0	0	3	>19 years	1	0	4	0	0
760	119	11	female	0	46	1	0	O	0	0	1	West	west	1	37	Yes	6	0	0	0	4	>19 years	1	0	6	0	0
761	119	11	female	0	47	1	0	O	0	0	1	West	west	1	37	Yes	6	0	0	0	4	>19 years	1	0	6	0	0
762	119	11	female	0	37	1	0	O	1	0	1	West	west	1	37	Yes	6	0	0	0	4	>19 years	1	0	6	0	1
763	119	11	female	0	16	1	0	O	1	0	1	West	west	1	37	Yes	6	0	0	1	4	>19 years	1	0	6	0	1
764	119	11	female	0	17	1	1	OP	1	0	1	West	west	1	37	Yes	6	0	0	1	4	>19 years	1	0	6	0	1
765	119	11	female	0	16	1	0	P	1	0	1	West	west	1	37	Yes	6	0	0	1	4	>19 years	1	0	6	0	1
766	119	11	female	0	27	1	1	OP	0	0	1	West	west	1	37	Yes	6	0	0	1	4	>19 years	1	0	6	0	0
767	120	28	female	0	17	1	1	OD	0	0	1	West	west	1	24	Yes	11	0	0	1	2	>19 years	1	0	11	0	0
768	120	28	female	0	14	1	0	O	1	0	1	West	west	1	24	Yes	11	0	1	1	2	>19 years	1	0	11	0	1
769	120	28	female	0	15	1	0	O	1	0	1	West	west	1	24	Yes	11	0	1	1	2	>19 years	1	0	11	0	1
770	120	28	female	0	24	1	0	O	1	0	1	West	west	1	24	Yes	11	0	1	1	2	>19 years	1	0	11	0	1
771	120	28	female	0	25	1	0	O	1	0	1	West	west	1	24	Yes	11	0	1	1	2	>19 years	1	0	11	0	1
772	120	28	female	0	35	1	0	O	1	0	1	West	west	1	24	Yes	11	0	1	0	2	>19 years	1	0	11	0	1
773	120	28	female	0	47	1	0	O	1	0	1	West	west	1	24	Yes	11	0	0	0	2	>19 years	1	0	11	0	1
774	120	28	female	0	46	1	0	O	1	0	1	West	west	1	24	Yes	11	0	0	0	2	>19 years	1	0	11	0	1
775	120	21	female	0	36	1	0	O	0	0	1	West	west	1	24	Yes	17	0	0	0	2	>19 years	1	0	17	0	0
776	120	21	female	0	37	1	0	O	0	0	1	West	west	1	24	Yes	17	0	0	0	2	>19 years	1	0	17	0	0
777	121	29	female	0	16	1	1	MODPV	0	0	1	West	west	1	24	Yes	6	0	0	1	2	>19 years	1	0	6	0	0
778	122	28	female	0	14	1	0	O	0	0	9	South	South	1	32	Yes	4	0	1	1	3	>19 years	1	0	4	0	0
779	122	28	female	0	26	1	1	OD	0	0	9	South	South	1	32	Yes	4	0	0	1	3	>19 years	1	0	4	0	0
780	122	29	female	0	17	1	0	O	1	0	9	South	South	1	32	Yes	4	0	0	1	3	>19 years	1	0	4	0	1
781	122	29	female	0	15	1	0	O	1	0	9	South	South	1	32	Yes	4	0	1	1	3	>19 years	1	0	4	0	1
782	122	29	female	0	27	1	0	O	1	0	9	South	South	1	32	Yes	4	0	0	1	3	>19 years	1	0	4	0	1
783	122	29	female	0	37	1	1	OV	1	0	9	South	South	1	32	Yes	4	0	0	0	3	>19 years	1	0	4	0	1
784	122	29	female	0	47	1	1	OV	1	0	9	South	South	1	32	Yes	4	0	0	0	3	>19 years	1	0	4	0	1
785	122	29	female	0	46	1	0	O	1	0	9	South	South	1	32	Yes	4	0	0	0	3	>19 years	1	0	4	0	1
786	123	45	male	0	17	1	0	O	1	0	9	South	South	1	32	Yes	4	0	0	1	3	>19 years	1	0	4	0	1
787	123	45	male	0	16	1	1	OD	1	0	9	South	South	1	32	Yes	4	0	0	1	3	>19 years	1	0	4	0	1
788	123	45	male	0	15	1	1	MOD	1	0	9	South	South	1	32	Yes	4	0	1	1	3	>19 years	1	0	4	0	1
789	123	45	male	0	14	1	0	O	1	0	9	South	South	1	32	Yes	4	0	1	1	3	>19 years	1	0	4	0	1
790	123	45	male	0	25	1	0	O	1	0	9	South	South	1	32	Yes	4	0	1	1	3	>19 years	1	0	4	0	1
791	123	45	male	0	26	1	1	MOD	1	0	9	South	South	1	32	Yes	4	0	0	1	3	>19 years	1	0	4	0	1
792	123	45	male	0	36	1	0	O	1	0	9	South	South	1	32	Yes	4	0	0	0	3	>19 years	1	0	4	0	1
793	123	45	male	0	35	1	1	OD	1	0	9	South	South	1	32	Yes	4	0	1	0	3	>19 years	1	0	4	0	1
794	123	45	male	0	45	1	1	OD	1	0	9	South	South	1	32	Yes	4	0	1	0	3	>19 years	1	0	4	0	1
795	123	45	male	0	46	1	1	MOD	1	0	9	South	South	1	32	Yes	4	0	0	0	3	>19 years	1	0	4	0	1
796	123	45	male	0	27	1	1	MODP	1	0	9	South	South	1	32	Yes	4	0	0	1	3	>19 years	1	0	4	0	1
797	124	22	female	0	36	1	0	O	1	0	9	South	South	1	32	Yes	4	0	0	0	3	>19 years	1	0	4	0	1
798	124	22	female	0	46	0	0	M	1	0	9	South	South	1	32	Yes	4	0	0	0	3	>19 years	1	0	4	0	1
799	124	22	female	0	17	1	0	O	0	0	9	South	South	1	32	Yes	4	0	0	1	3	>19 years	1	0	4	0	0
800	124	22	female	0	14	1	0	O	1	0	9	South	South	1	32	Yes	4	0	1	1	3	>19 years	1	0	4	0	1
801	125	21	female	0	37	1	0	O	1	0	9	South	South	1	32	Yes	4	0	0	0	3	>19 years	1	0	4	0	1
802	126	8	female	0	36	1	0	O	1	0	10	South	South	1	17	Yes	4	0	0	0	1	up to 19 years	1	0	4	0	1
803	126	8	female	0	46	1	0	O	1	0	10	South	South	1	17	Yes	4	0	0	0	1	up to 19 years	1	0	4	0	1
804	127	31	male	0	46	1	1	OD	0	0	9	South	South	1	32	Yes	5	0	0	0	3	>19 years	1	0	5	0	0
805	127	31	male	0	47	1	1	OM	0	0	9	South	South	1	32	Yes	5	0	0	0	3	>19 years	1	0	5	0	0
806	127	31	male	0	18	1	0	O	1	0	9	South	South	1	32	Yes	5	0	0	1	3	>19 years	1	0	5	0	1
807	127	31	male	0	27	1	0	O	1	0	9	South	South	1	32	Yes	5	0	0	1	3	>19 years	1	0	5	0	1
808	128	23	female	0	37	1	0	O	1	0	10	South	South	1	17	Yes	5	0	0	0	1	up to 19 years	1	0	5	0	1
809	129	43	male	0	14	0	0	O	1	0	9	South	South	1	32	Yes	5	0	1	1	3	>19 years	1	0	5	0	1
810	129	43	male	0	15	0	0	O	1	0	9	South	South	1	32	Yes	5	0	1	1	3	>19 years	1	0	5	0	1
811	129	43	male	0	16	0	0	O	1	0	9	South	South	1	32	Yes	5	0	0	1	3	>19 years	1	0	5	0	1
812	129	43	male	0	44	0	0	O	1	0	9	South	South	1	32	Yes	5	0	1	0	3	>19 years	1	0	5	0	1
813	129	43	male	0	45	0	0	O	1	0	9	South	South	1	32	Yes	5	0	1	0	3	>19 years	1	0	5	0	1
814	129	43	male	0	46	0	0	O	1	0	9	South	South	1	32	Yes	5	0	0	0	3	>19 years	1	0	5	0	1
815	129	43	male	0	36	0	0	O	1	0	9	South	South	1	32	Yes	5	0	0	0	3	>19 years	1	0	5	0	1
816	130	8	female	0	26	1	0	O	1	0	8	east	east	1	32	No	4	0	0	1	3	>19 years	1	0	4	0	1
817	130	8	female	0	36	1	0	O	1	0	8	east	east	1	32	No	4	0	0	0	3	>19 years	1	0	4	0	1
818	130	8	female	0	46	1	0	O	1	0	8	east	east	1	32	No	4	0	0	0	3	>19 years	1	0	4	0	1
819	131	33	male	0	25	1	0	O	1	0	9	South	South	1	25	Yes	4	0	1	1	2	>19 years	1	0	4	0	1
820	131	33	male	0	24	1	0	O	1	0	9	South	South	1	25	Yes	4	0	1	1	2	>19 years	1	0	4	0	1
821	132	37	female	0	15	1	0	O	1	0	9	South	South	1	25	Yes	8	0	1	1	2	>19 years	1	0	8	0	1
822	132	37	female	0	45	1	0	O	1	0	9	South	South	1	25	Yes	8	0	1	0	2	>19 years	1	0	8	0	1
823	133	39	female	0	16	1	1	OP	1	0	9	South	South	1	25	Yes	8	0	0	1	2	>19 years	1	0	8	0	1
824	133	39	female	0	17	1	0	O	1	0	9	South	South	1	25	Yes	8	0	0	1	2	>19 years	1	0	8	0	1
825	133	39	female	0	24	1	0	O	1	0	9	South	South	1	25	Yes	8	0	1	1	2	>19 years	1	0	8	0	1
826	133	39	female	0	25	1	0	O	1	0	9	South	South	1	25	Yes	8	0	1	1	2	>19 years	1	0	8	0	1
827	133	39	female	0	26	1	0	O	1	0	9	South	South	1	25	Yes	8	0	0	1	2	>19 years	1	0	8	0	1
828	133	39	female	0	28	1	1	MOD	1	0	9	South	South	1	25	Yes	8	0	0	1	2	>19 years	1	0	8	0	1
829	133	39	female	0	38	1	0	O	1	0	9	South	South	1	25	Yes	8	0	0	0	2	>19 years	1	0	8	0	1
830	133	39	female	0	36	1	0	O	1	0	9	South	South	1	25	Yes	8	0	0	0	2	>19 years	1	0	8	0	1
831	133	39	female	0	35	1	0	O	1	0	9	South	South	1	25	Yes	8	0	1	0	2	>19 years	1	0	8	0	1
832	133	39	female	0	34	1	0	O	1	0	9	South	South	1	25	Yes	8	0	1	0	2	>19 years	1	0	8	0	1
833	133	39	female	0	47	1	0	O	1	0	9	South	South	1	25	Yes	8	0	0	0	2	>19 years	1	0	8	0	1
834	133	39	female	0	46	1	0	O	1	0	9	South	South	1	25	Yes	8	0	0	0	2	>19 years	1	0	8	0	1
835	134	32	female	0	27	1	0	O	1	0	10	South	South	1	10	Yes	4	0	0	1	1	up to 19 years	1	0	4	0	1
836	134	32	female	0	24	0	1	OM	1	0	10	South	South	1	10	Yes	4	0	1	1	1	up to 19 years	1	0	4	0	1
837	135	33	female	0	26	0	0	O	1	0	10	South	South	1	10	Yes	4	0	0	1	1	up to 19 years	1	0	4	0	1
838	135	35	female	0	15	1	1	OM	1	0	10	South	South	1	10	Yes	4	0	1	1	1	up to 19 years	1	0	4	0	1
839	135	35	female	0	37	1	0	O	1	0	10	South	South	1	10	Yes	4	0	0	0	1	up to 19 years	1	0	4	0	1
840	135	35	female	0	47	1	0	O	1	0	10	South	South	1	10	Yes	4	0	0	0	1	up to 19 years	1	0	4	0	1
841	135	35	female	0	35	0	0	O	1	0	10	South	South	1	10	Yes	4	0	1	0	1	up to 19 years	1	0	4	0	1
842	136	33	female	Hipertensa	37	1	1	MODP	1	0	10	South	South	1	19	No	4	0	0	0	1	up to 19 years	1	0	4	0	1
843	136	33	female	Hipertensa	38	1	0	O	1	0	10	South	South	1	19	No	4	0	0	0	1	up to 19 years	1	0	4	0	1
844	136	33	female	Hipertensa	47	1	0	O	1	0	10	South	South	1	19	No	4	0	0	0	1	up to 19 years	1	0	4	0	1
845	136	33	female	Hipertensa	48	1	0	O	1	0	10	South	South	1	19	No	4	0	0	0	1	up to 19 years	1	0	4	0	1
846	137	30	female	0	37	1	1	OV	1	0	10	South	South	1	19	No	4	0	0	0	1	up to 19 years	1	0	4	0	1
847	137	31	female	0	46	1	0	O	1	0	10	South	South	1	19	No	4	0	0	0	1	up to 19 years	1	0	4	0	1
848	137	31	female	0	47	1	0	O	1	0	10	South	South	1	19	No	4	0	0	0	1	up to 19 years	1	0	4	0	1
849	137	31	female	0	45	1	1	OD	1	0	10	South	South	1	19	No	4	0	1	0	1	up to 19 years	1	0	4	0	1
850	137	31	female	0	26	0	0	M	1	0	10	South	South	1	19	No	4	0	0	1	1	up to 19 years	1	0	4	0	1
851	137	31	female	0	46	0	0	O	1	0	10	South	South	1	19	No	4	0	0	0	1	up to 19 years	1	0	4	0	1
852	137	32	female	0	14	0	0	O	1	0	10	South	South	1	19	No	4	0	1	1	1	up to 19 years	1	0	4	0	1
853	137	33	female	0	36	1	1	OD	1	0	10	South	South	1	19	No	4	0	0	0	1	up to 19 years	1	0	4	0	1
854	137	33	female	0	44	0	1	OD	1	0	10	South	South	1	19	No	4	0	1	0	1	up to 19 years	1	0	4	0	1
855	138	33	female	0	16	1	1	OM	0	0	10	South	South	1	10	Yes	4	0	0	1	1	up to 19 years	1	0	4	0	0
856	138	33	female	0	18	1	0	O	1	0	10	South	South	1	10	Yes	4	0	0	1	1	up to 19 years	1	0	4	0	1
857	138	33	female	0	17	1	0	O	1	0	10	South	South	1	10	Yes	4	0	0	1	1	up to 19 years	1	0	4	0	1
858	138	33	female	0	24	1	0	O	1	0	10	South	South	1	10	Yes	4	0	1	1	1	up to 19 years	1	0	4	0	1
859	138	33	female	0	26	1	1	OP	1	0	10	South	South	1	10	Yes	4	0	0	1	1	up to 19 years	1	0	4	0	1
860	138	33	female	0	27	1	0	O	1	0	10	South	South	1	10	Yes	4	0	0	1	1	up to 19 years	1	0	4	0	1
861	138	33	female	0	28	1	0	O	1	0	10	South	South	1	10	Yes	4	0	0	1	1	up to 19 years	1	0	4	0	1
862	138	33	female	0	38	1	0	O	1	0	10	South	South	1	10	Yes	4	0	0	0	1	up to 19 years	1	0	4	0	1
863	138	33	female	0	37	1	1	OM	1	0	10	South	South	1	10	Yes	4	0	0	0	1	up to 19 years	1	0	4	0	1
864	138	33	female	0	36	1	1	OD	1	0	10	South	South	1	10	Yes	4	0	0	0	1	up to 19 years	1	0	4	0	1
865	138	33	female	0	44	1	1	OD	1	0	10	South	South	1	10	Yes	4	0	1	0	1	up to 19 years	1	0	4	0	1
866	138	33	female	0	45	1	1	MOD	1	0	10	South	South	1	10	Yes	4	0	1	0	1	up to 19 years	1	0	4	0	1
867	138	33	female	0	47	1	1	MOD	1	0	10	South	South	1	10	Yes	4	0	0	0	1	up to 19 years	1	0	4	0	1
868	138	33	female	0	48	1	1	OM	1	0	10	South	South	1	10	Yes	4	0	0	0	1	up to 19 years	1	0	4	0	1
869	138	33	female	0	15	0	0	D	1	0	10	South	South	1	10	Yes	4	0	1	1	1	up to 19 years	1	0	4	0	1
870	139	17	female	0	17	1	0	O	1	0	10	South	South	1	10	Yes	4	0	0	1	1	up to 19 years	1	0	4	0	1
871	139	17	female	0	17	1	0	O	1	0	10	South	South	1	10	Yes	4	0	0	1	1	up to 19 years	1	0	4	0	1
872	139	17	female	0	35	1	0	O	1	0	10	South	South	1	10	Yes	4	0	1	0	1	up to 19 years	1	0	4	0	1
873	139	17	female	0	44	0	1	OD	0	0	10	South	South	1	10	Yes	4	0	1	0	1	up to 19 years	1	0	4	0	0
874	139	17	female	0	37	0	1	OD	0	0	10	South	South	1	10	Yes	4	0	0	0	1	up to 19 years	1	0	4	0	0
875	140	16	female	0	37	0	0	O	1	0	10	South	South	1	10	Yes	4	0	0	0	1	up to 19 years	1	0	4	0	1
876	140	16	female	0	47	1	0	O	1	0	10	South	South	1	10	Yes	4	0	0	0	1	up to 19 years	1	0	4	0	1
877	141	41	male	0	17	1	0	O	1	0	10	South	South	1	19	No	7	0	0	1	1	up to 19 years	1	0	7	0	1
878	141	41	male	0	18	1	0	O	1	0	10	South	South	1	19	No	7	0	0	1	1	up to 19 years	1	0	7	0	1
879	141	41	male	0	24	1	1	OD	1	0	10	South	South	1	19	No	7	0	1	1	1	up to 19 years	1	0	7	0	1
880	141	41	male	0	25	1	1	MOD	1	0	10	South	South	1	19	No	7	0	1	1	1	up to 19 years	1	0	7	0	1
881	141	41	male	0	27	1	0	O	1	0	10	South	South	1	19	No	7	0	0	1	1	up to 19 years	1	0	7	0	1
882	141	41	male	0	28	1	0	O	1	0	10	South	South	1	19	No	7	0	0	1	1	up to 19 years	1	0	7	0	1
883	141	41	male	0	38	1	0	O	1	0	10	South	South	1	19	No	7	0	0	0	1	up to 19 years	1	0	7	0	1
884	141	41	male	0	37	1	0	O	1	0	10	South	South	1	19	No	7	0	0	0	1	up to 19 years	1	0	7	0	1
885	141	41	male	0	34	1	0	O	1	0	10	South	South	1	19	No	7	0	1	0	1	up to 19 years	1	0	7	0	1
886	141	41	male	0	35	1	0	O	1	0	10	South	South	1	19	No	7	0	1	0	1	up to 19 years	1	0	7	0	1
887	141	41	male	0	48	1	0	O	1	0	10	South	South	1	19	No	7	0	0	0	1	up to 19 years	1	0	7	0	1
888	141	41	male	0	47	1	0	O	1	0	10	South	South	1	19	No	7	0	0	0	1	up to 19 years	1	0	7	0	1
889	141	41	male	0	47	1	0	O	1	0	10	South	South	1	19	No	7	0	0	0	1	up to 19 years	1	0	7	0	1
890	141	41	male	0	44	1	0	O	1	0	10	South	South	1	19	No	7	0	1	0	1	up to 19 years	1	0	7	0	1
891	141	41	male	0	45	1	1	OD	1	0	10	South	South	1	19	No	7	0	1	0	1	up to 19 years	1	0	7	0	1
892	142	29	female	0	17	1	0	O	1	0	10	South	South	1	10	Yes	4	0	0	1	1	up to 19 years	1	0	4	0	1
893	142	29	female	0	16	1	0	O	1	0	10	South	South	1	10	Yes	4	0	0	1	1	up to 19 years	1	0	4	0	1
894	142	29	female	0	15	1	1	OD	1	0	10	South	South	1	10	Yes	4	0	1	1	1	up to 19 years	1	0	4	0	1
895	142	29	female	0	14	1	1	OD	1	0	10	South	South	1	10	Yes	4	0	1	1	1	up to 19 years	1	0	4	0	1
896	142	29	female	0	24	1	0	O	1	0	10	South	South	1	10	Yes	4	0	1	1	1	up to 19 years	1	0	4	0	1
897	142	29	female	0	26	1	1	OP	1	0	10	South	South	1	10	Yes	4	0	0	1	1	up to 19 years	1	0	4	0	1
898	142	29	female	0	27	1	0	O	1	0	10	South	South	1	10	Yes	4	0	0	1	1	up to 19 years	1	0	4	0	1
899	142	29	female	0	37	1	0	O	1	0	10	South	South	1	10	Yes	4	0	0	0	1	up to 19 years	1	0	4	0	1
900	142	29	female	0	36	1	1	OV	1	0	10	South	South	1	10	Yes	4	0	0	0	1	up to 19 years	1	0	4	0	1
901	142	29	female	0	34	1	0	O	1	0	10	South	South	1	10	Yes	4	0	1	0	1	up to 19 years	1	0	4	0	1
902	142	29	female	0	44	1	0	O	1	0	10	South	South	1	10	Yes	4	0	1	0	1	up to 19 years	1	0	4	0	1
903	142	29	female	0	47	1	0	O	1	0	10	South	South	1	10	Yes	4	0	0	0	1	up to 19 years	1	0	4	0	1
904	142	29	female	0	47	1	0	O	1	0	10	South	South	1	10	Yes	4	0	0	0	1	up to 19 years	1	0	4	0	1
905	142	28	female	0	37	0	0	O	1	0	10	South	South	1	10	Yes	4	0	0	0	1	up to 19 years	1	0	4	0	1
906	142	28	female	0	16	0	0	O	1	0	10	South	South	1	10	Yes	4	0	0	1	1	up to 19 years	1	0	4	0	1
907	143	27	male	0	17	1	0	O	1	0	10	South	South	1	19	No	7	0	0	1	1	up to 19 years	1	0	7	0	1
908	143	27	male	0	18	1	0	O	1	0	10	South	South	1	19	No	7	0	0	1	1	up to 19 years	1	0	7	0	1
909	143	27	male	0	15	0	1	OD	1	0	10	South	South	1	19	No	7	0	1	1	1	up to 19 years	1	0	7	0	1
910	143	27	male	0	16	0	1	OM	0	0	10	South	South	1	19	No	7	0	0	1	1	up to 19 years	1	0	7	0	0
911	143	26	male	0	26	1	0	O	1	0	10	South	South	1	19	No	8	0	0	1	1	up to 19 years	1	0	8	0	1
912	143	26	male	0	27	1	0	O	1	0	10	South	South	1	19	No	8	0	0	1	1	up to 19 years	1	0	8	0	1
913	143	26	male	0	28	1	0	O	1	0	10	South	South	1	19	No	8	0	0	1	1	up to 19 years	1	0	8	0	1
914	143	26	male	0	37	1	0	O	1	0	10	South	South	1	19	No	8	0	0	0	1	up to 19 years	1	0	8	0	1
915	143	26	male	0	38	1	0	O	1	0	10	South	South	1	19	No	8	0	0	0	1	up to 19 years	1	0	8	0	1
916	143	26	male	0	48	1	0	O	1	0	10	South	South	1	19	No	8	0	0	0	1	up to 19 years	1	0	8	0	1
917	143	26	male	0	47	1	0	O	1	0	10	South	South	1	19	No	8	0	0	0	1	up to 19 years	1	0	8	0	1
918	143	26	male	0	46	1	0	O	1	0	10	South	South	1	19	No	8	0	0	0	1	up to 19 years	1	0	8	0	1
919	143	26	male	0	24	0	0	O	0	0	10	South	South	1	19	No	8	0	1	1	1	up to 19 years	1	0	8	0	0
920	143	26	male	0	34	0	0	O	1	0	10	South	South	1	19	No	8	0	1	0	1	up to 19 years	1	0	8	0	1
921	143	26	male	0	35	0	0	O	1	0	10	South	South	1	19	No	8	0	1	0	1	up to 19 years	1	0	8	0	1
922	143	26	male	0	44	0	0	O	1	0	10	South	South	1	19	No	8	0	1	0	1	up to 19 years	1	0	8	0	1
923	143	26	male	0	45	0	0	O	1	0	10	South	South	1	19	No	8	0	1	0	1	up to 19 years	1	0	8	0	1
924	144	30	female	0	36	1	0	O	1	0	10	South	South	1	19	No	4	0	0	0	1	up to 19 years	1	0	4	0	1
925	144	30	female	0	46	1	0	O	1	0	10	South	South	1	19	No	4	0	0	0	1	up to 19 years	1	0	4	0	1
926	144	30	female	0	46	1	0	O	1	0	10	South	South	1	19	No	4	0	0	0	1	up to 19 years	1	0	4	0	1
927	144	30	female	0	47	1	0	O	1	0	10	South	South	1	19	No	4	0	0	0	1	up to 19 years	1	0	4	0	1
928	144	30	female	0	35	1	1	OD	0	0	10	South	South	1	19	No	4	0	1	0	1	up to 19 years	1	0	4	0	0
929	144	28	female	0	26	1	1	OM	0	0	10	South	South	1	19	No	6	0	0	1	1	up to 19 years	1	0	6	0	0
930	144	28	female	0	25	1	1	OD	1	0	10	South	South	1	19	No	6	0	1	1	1	up to 19 years	1	0	6	0	1
931	144	28	female	0	28	1	0	O	1	0	10	South	South	1	19	No	6	0	0	1	1	up to 19 years	1	0	6	0	1
932	144	28	female	0	18	1	0	O	1	0	10	South	South	1	19	No	7	0	0	1	1	up to 19 years	1	0	7	0	1
933	144	28	female	0	17	1	0	O	1	0	10	South	South	1	19	No	7	0	0	1	1	up to 19 years	1	0	7	0	1
934	144	28	female	0	16	1	0	O	1	0	10	South	South	1	19	No	7	0	0	1	1	up to 19 years	1	0	7	0	1
935	144	28	female	0	36	1	1	OM	1	0	10	South	South	1	19	No	7	0	0	0	1	up to 19 years	1	0	7	0	1
936	144	28	female	0	37	1	0	O	1	0	10	South	South	1	19	No	7	0	0	0	1	up to 19 years	1	0	7	0	1
937	145	28	female	0	36	1	1	MOD	1	0	10	South	South	1	17	Yes	4	0	0	0	1	up to 19 years	1	0	4	0	1
938	145	28	female	0	35	1	1	OD	1	0	10	South	South	1	17	Yes	4	0	1	0	1	up to 19 years	1	0	4	0	1
939	145	28	female	0	37	1	1	OM	0	0	10	South	South	1	17	Yes	4	0	0	0	1	up to 19 years	1	0	4	0	0
940	145	28	female	0	46	1	1	OD	1	0	10	South	South	1	17	Yes	4	0	0	0	1	up to 19 years	1	0	4	0	1
941	145	28	female	0	45	1	1	OD	1	0	10	South	South	1	17	Yes	4	0	1	0	1	up to 19 years	1	0	4	0	1
942	145	28	female	0	47	1	1	OM	0	0	10	South	South	1	17	Yes	4	0	0	0	1	up to 19 years	1	0	4	0	0
943	145	26	female	0	26	0	0	D	1	0	10	South	South	1	17	Yes	6	0	0	1	1	up to 19 years	1	0	6	0	1
944	145	26	female	0	18	1	0	O	1	0	10	South	South	1	17	Yes	6	0	0	1	1	up to 19 years	1	0	6	0	1
945	145	26	female	0	28	1	0	O	1	0	10	South	South	1	17	Yes	6	0	0	1	1	up to 19 years	1	0	6	0	1
946	145	26	female	0	48	1	1	OM	1	0	10	South	South	1	17	Yes	6	0	0	0	1	up to 19 years	1	0	6	0	1
947	145	25	female	0	16	1	1	OP	1	0	10	South	South	1	17	Yes	8	0	0	1	1	up to 19 years	1	0	8	0	1
948	145	25	female	0	17	1	1	OP	1	0	10	South	South	1	17	Yes	8	0	0	1	1	up to 19 years	1	0	8	0	1
949	146	33	female	0	14	0	1	OD	1	0	10	South	South	1	10	Yes	4	0	1	1	1	up to 19 years	1	0	4	0	1
950	146	31	female	0	16	1	0	O	1	0	10	South	South	1	10	Yes	5	0	0	1	1	up to 19 years	1	0	5	0	1
951	146	31	female	0	17	1	0	O	1	0	10	South	South	1	10	Yes	5	0	0	1	1	up to 19 years	1	0	5	0	1
952	146	31	female	0	15	1	0	O	1	0	10	South	South	1	10	Yes	5	0	1	1	1	up to 19 years	1	0	5	0	1
953	146	31	female	0	24	1	1	OD	1	0	10	South	South	1	10	Yes	5	0	1	1	1	up to 19 years	1	0	5	0	1
954	146	31	female	0	25	1	1	OM	1	0	10	South	South	1	10	Yes	5	0	1	1	1	up to 19 years	1	0	5	0	1
955	146	31	female	0	26	1	0	O	1	0	10	South	South	1	10	Yes	5	0	0	1	1	up to 19 years	1	0	5	0	1
956	146	31	female	0	27	1	0	O	1	0	10	South	South	1	10	Yes	5	0	0	1	1	up to 19 years	1	0	5	0	1
957	146	31	female	0	36	1	0	O	1	0	10	South	South	1	10	Yes	5	0	0	0	1	up to 19 years	1	0	5	0	1
958	146	31	female	0	47	1	0	O	1	0	10	South	South	1	10	Yes	5	0	0	0	1	up to 19 years	1	0	5	0	1
959	146	31	female	0	37	0	0	O	1	0	10	South	South	1	10	Yes	5	0	0	0	1	up to 19 years	1	0	5	0	1
960	147	21	male	0	37	0	0	O	1	0	10	South	South	1	19	No	4	0	0	0	1	up to 19 years	1	0	4	0	1
961	147	17	male	0	16	1	1	OP	1	0	10	South	South	1	19	No	8	0	0	1	1	up to 19 years	1	0	8	0	1
962	147	17	male	0	46	1	0	O	1	0	10	South	South	1	19	No	8	0	0	0	1	up to 19 years	1	0	8	0	1
963	147	17	male	0	26	0	0	O	1	0	10	South	South	1	19	No	8	0	0	1	1	up to 19 years	1	0	8	0	1
964	148	11	female	0	36	0	0	O	1	0	10	South	South	1	10	Yes	4	0	0	0	1	up to 19 years	1	0	4	0	1
965	149	50	male	0	15	0	0	O	1	0	10	South	South	1	19	No	7	0	1	1	1	up to 19 years	1	0	7	0	1
966	149	50	male	0	34	0	0	O	1	0	10	South	South	1	19	No	7	0	1	0	1	up to 19 years	1	0	7	0	1
967	149	50	male	0	35	0	0	O	1	0	10	South	South	1	19	No	7	0	1	0	1	up to 19 years	1	0	7	0	1
968	149	50	male	0	44	0	0	O	1	0	10	South	South	1	19	No	7	0	1	0	1	up to 19 years	1	0	7	0	1
969	150	50	male	0	25	0	0	O	1	0	10	South	South	1	19	No	7	0	1	1	1	up to 19 years	1	0	7	0	1
970	150	50	male	0	34	0	0	O	1	0	10	South	South	1	19	No	7	0	1	0	1	up to 19 years	1	0	7	0	1
971	150	50	male	0	35	0	0	O	1	0	10	South	South	1	19	No	7	0	1	0	1	up to 19 years	1	0	7	0	1
972	150	50	male	0	44	0	0	O	1	0	10	South	South	1	19	No	7	0	1	0	1	up to 19 years	1	0	7	0	1
973	150	50	male	0	16	1	1	OM	1	0	10	South	South	1	19	No	7	0	0	1	1	up to 19 years	1	0	7	0	1
974	150	50	male	0	26	1	1	OD	1	0	10	South	South	1	19	No	7	0	0	1	1	up to 19 years	1	0	7	0	1
975	151	49	male	0	34	1	1	OD	1	0	10	South	South	1	19	No	6	0	1	0	1	up to 19 years	1	0	6	0	1
976	151	49	male	0	17	1	1	OD	1	0	10	South	South	1	19	No	6	0	0	1	1	up to 19 years	1	0	6	0	1
977	152	37	female	0	48	1	0	O	0	0	10	South	South	1	10	Yes	6	0	0	0	1	up to 19 years	1	0	6	0	0
978	152	37	female	0	45	1	0	O	1	0	10	South	South	1	10	Yes	6	0	1	0	1	up to 19 years	1	0	6	0	1
979	152	37	female	0	14	1	0	O	1	0	10	South	South	1	10	Yes	6	0	1	1	1	up to 19 years	1	0	6	0	1
980	152	37	female	0	15	1	0	O	1	0	10	South	South	1	10	Yes	6	0	1	1	1	up to 19 years	1	0	6	0	1
981	152	37	female	0	24	1	0	O	1	0	10	South	South	1	10	Yes	6	0	1	1	1	up to 19 years	1	0	6	0	1
982	152	37	female	0	25	1	0	O	1	0	10	South	South	1	10	Yes	6	0	1	1	1	up to 19 years	1	0	6	0	1
983	152	37	female	0	26	1	0	O	1	0	10	South	South	1	10	Yes	6	0	0	1	1	up to 19 years	1	0	6	0	1
984	152	37	female	0	27	1	0	O	1	0	10	South	South	1	10	Yes	6	0	0	1	1	up to 19 years	1	0	6	0	1
985	152	37	female	0	28	1	0	O	1	0	10	South	South	1	10	Yes	6	0	0	1	1	up to 19 years	1	0	6	0	1
986	152	37	female	0	37	1	0	O	1	0	10	South	South	1	10	Yes	6	0	0	0	1	up to 19 years	1	0	6	0	1
987	152	37	female	0	46	1	0	O	1	0	10	South	South	1	10	Yes	6	0	0	0	1	up to 19 years	1	0	6	0	1
988	152	37	female	0	47	1	0	O	1	0	10	South	South	1	10	Yes	6	0	0	0	1	up to 19 years	1	0	6	0	1
989	152	37	female	0	45	1	0	O	1	0	10	South	South	1	10	Yes	6	0	1	0	1	up to 19 years	1	0	6	0	1
990	152	37	female	0	47	0	0	O	1	0	10	South	South	1	10	Yes	6	0	0	0	1	up to 19 years	1	0	6	0	1
991	152	37	female	0	48	0	0	O	1	0	10	South	South	1	10	Yes	6	0	0	0	1	up to 19 years	1	0	6	0	1
992	152	37	female	0	38	0	0	O	1	0	10	South	South	1	10	Yes	6	0	0	0	1	up to 19 years	1	0	6	0	1
993	152	37	female	0	36	0	0	O	1	0	10	South	South	1	10	Yes	6	0	0	0	1	up to 19 years	1	0	6	0	1
994	152	37	female	0	46	0	0	O	1	0	10	South	South	1	10	Yes	6	0	0	0	1	up to 19 years	1	0	6	0	1
995	153	36	female	0	14	1	0	O	1	0	10	South	South	1	10	Yes	6	0	1	1	1	up to 19 years	1	0	6	0	1
996	154	38	female	0	15	1	0	O	1	0	10	South	South	1	10	Yes	6	0	1	1	1	up to 19 years	1	0	6	0	1
997	154	38	female	0	16	1	0	O	1	0	10	South	South	1	10	Yes	6	0	0	1	1	up to 19 years	1	0	6	0	1
998	155	37	female	0	25	0	1	MOD	1	0	10	South	South	1	10	Yes	4	0	1	1	1	up to 19 years	1	0	4	0	1
999	155	35	female	0	17	1	0	O	1	0	10	South	South	1	10	Yes	6	0	0	1	1	up to 19 years	1	0	6	0	1
1000	155	35	female	0	18	1	0	O	1	0	10	South	South	1	10	Yes	6	0	0	1	1	up to 19 years	1	0	6	0	1
1001	155	35	female	0	24	1	1	MOD	1	0	10	South	South	1	10	Yes	6	0	1	1	1	up to 19 years	1	0	6	0	1
1002	155	35	female	0	26	1	1	OP	1	0	10	South	South	1	10	Yes	6	0	0	1	1	up to 19 years	1	0	6	0	1
1003	155	35	female	0	27	1	1	OP	1	0	10	South	South	1	10	Yes	6	0	0	1	1	up to 19 years	1	0	6	0	1
1004	155	35	female	0	28	1	0	O	1	0	10	South	South	1	10	Yes	6	0	0	1	1	up to 19 years	1	0	6	0	1
1005	155	35	female	0	37	1	0	O	1	0	10	South	South	1	10	Yes	6	0	0	0	1	up to 19 years	1	0	6	0	1
1006	155	35	female	0	35	1	0	O	1	0	10	South	South	1	10	Yes	6	0	1	0	1	up to 19 years	1	0	6	0	1
1007	155	35	female	0	34	1	0	O	1	0	10	South	South	1	10	Yes	6	0	1	0	1	up to 19 years	1	0	6	0	1
1008	155	35	female	0	45	1	0	O	1	0	10	South	South	1	10	Yes	6	0	1	0	1	up to 19 years	1	0	6	0	1
1009	155	35	female	0	44	1	0	O	1	0	10	South	South	1	10	Yes	6	0	1	0	1	up to 19 years	1	0	6	0	1
1010	155	35	female	0	47	0	0	M	1	0	10	South	South	1	10	Yes	6	0	0	0	1	up to 19 years	1	0	6	0	1
1011	156	19	female	0	16	1	0	O	1	0	10	South	South	1	17	Yes	5	0	0	1	1	up to 19 years	1	0	5	0	1
1012	156	19	female	0	26	1	0	O	1	0	10	South	South	1	17	Yes	5	0	0	1	1	up to 19 years	1	0	5	0	1
1013	156	19	female	0	36	1	0	O	1	0	10	South	South	1	17	Yes	5	0	0	0	1	up to 19 years	1	0	5	0	1
1014	156	19	female	0	46	1	0	O	1	0	10	South	South	1	17	Yes	5	0	0	0	1	up to 19 years	1	0	5	0	1
1015	156	19	female	0	15	0	1	OD	1	0	10	South	South	1	17	Yes	5	0	1	1	1	up to 19 years	1	0	5	0	1
1016	157	23	male	0	47	1	0	O	0	0	10	South	South	1	10	Yes	5	0	0	0	1	up to 19 years	1	0	5	0	0
1017	157	23	male	0	17	1	0	O	1	0	10	South	South	1	10	Yes	5	0	0	1	1	up to 19 years	1	0	5	0	1
1018	157	22	male	0	16	0	1	OM	0	0	10	South	South	1	10	Yes	6	0	0	1	1	up to 19 years	1	0	6	0	0
1019	157	22	male	0	37	1	0	O	0	0	10	South	South	1	10	Yes	6	0	0	0	1	up to 19 years	1	0	6	0	0
1020	157	22	male	0	26	1	1	OM	0	0	10	South	South	1	10	Yes	6	0	0	1	1	up to 19 years	1	0	6	0	0
1021	157	22	male	0	37	0	0	O	1	0	10	South	South	1	10	Yes	6	0	0	0	1	up to 19 years	1	0	6	0	1
1022	158	36	female	0	18	1	0	O	1	0	10	South	South	1	10	Yes	4	0	0	1	1	up to 19 years	1	0	4	0	1
1023	158	35	female	0	45	1	1	OD	0	0	10	South	South	1	10	Yes	5	0	1	0	1	up to 19 years	1	0	5	0	0
1024	158	35	female	0	46	1	1	OM	0	0	10	South	South	1	10	Yes	5	0	0	0	1	up to 19 years	1	0	5	0	0
1025	158	35	female	0	28	1	0	O	1	0	10	South	South	1	10	Yes	5	0	0	1	1	up to 19 years	1	0	5	0	1
1026	158	33	female	0	14	1	0	O	1	0	10	South	South	1	10	Yes	7	0	1	1	1	up to 19 years	1	0	7	0	1
1027	158	33	female	0	15	1	0	O	1	0	10	South	South	1	10	Yes	7	0	1	1	1	up to 19 years	1	0	7	0	1
1028	158	33	female	0	24	1	1	OM	1	0	10	South	South	1	10	Yes	7	0	1	1	1	up to 19 years	1	0	7	0	1
1029	158	33	female	0	25	1	0	O	1	0	10	South	South	1	10	Yes	7	0	1	1	1	up to 19 years	1	0	7	0	1
1030	158	33	female	0	26	1	1	OP	1	0	10	South	South	1	10	Yes	7	0	0	1	1	up to 19 years	1	0	7	0	1
1031	158	33	female	0	27	1	0	O	1	0	10	South	South	1	10	Yes	7	0	0	1	1	up to 19 years	1	0	7	0	1
1032	158	33	female	0	38	1	0	O	1	0	10	South	South	1	10	Yes	7	0	0	0	1	up to 19 years	1	0	7	0	1
1033	158	33	female	0	37	1	0	O	1	0	10	South	South	1	10	Yes	7	0	0	0	1	up to 19 years	1	0	7	0	1
1034	158	33	female	0	35	1	0	O	1	0	10	South	South	1	10	Yes	7	0	1	0	1	up to 19 years	1	0	7	0	1
1035	158	33	female	0	34	1	0	O	1	0	10	South	South	1	10	Yes	7	0	1	0	1	up to 19 years	1	0	7	0	1
1036	158	33	female	0	47	1	0	O	1	0	10	South	South	1	10	Yes	7	0	0	0	1	up to 19 years	1	0	7	0	1
1037	158	33	female	0	16	1	0	P	1	0	10	South	South	1	10	Yes	7	0	0	1	1	up to 19 years	1	0	7	0	1
1038	159	19	female	0	16	1	0	O	1	0	10	South	South	1	10	Yes	4	0	0	1	1	up to 19 years	1	0	4	0	1
1039	159	18	female	0	17	1	0	O	1	0	10	South	South	1	10	Yes	6	0	0	1	1	up to 19 years	1	0	6	0	1
1040	159	18	female	0	37	1	0	O	1	0	10	South	South	1	10	Yes	6	0	0	0	1	up to 19 years	1	0	6	0	1
1041	159	18	female	0	36	1	0	O	1	0	10	South	South	1	10	Yes	6	0	0	0	1	up to 19 years	1	0	6	0	1
1042	159	18	female	0	46	1	1	OM	1	0	10	South	South	1	10	Yes	6	0	0	0	1	up to 19 years	1	0	6	0	1
1043	159	18	female	0	47	1	0	O	1	0	10	South	South	1	10	Yes	6	0	0	0	1	up to 19 years	1	0	6	0	1
1044	159	18	female	0	26	1	1	OP	1	0	10	South	South	1	10	Yes	6	0	0	1	1	up to 19 years	1	0	6	0	1
1045	159	18	female	0	27	1	0	O	1	0	10	South	South	1	10	Yes	6	0	0	1	1	up to 19 years	1	0	6	0	1
1046	160	40	male	0	27	1	1	OD	1	0	10	South	South	1	10	Yes	5	0	0	1	1	up to 19 years	1	0	5	0	1
1047	160	40	male	0	28	1	0	O	1	0	10	South	South	1	10	Yes	5	0	0	1	1	up to 19 years	1	0	5	0	1
1048	160	40	male	0	46	1	1	OV	1	0	10	South	South	1	10	Yes	5	0	0	0	1	up to 19 years	1	0	5	0	1
1049	160	40	male	0	44	1	0	O	1	0	10	South	South	1	10	Yes	5	0	1	0	1	up to 19 years	1	0	5	0	1
1050	160	40	male	0	45	1	0	O	1	0	10	South	South	1	10	Yes	5	0	1	0	1	up to 19 years	1	0	5	0	1
1051	160	40	male	0	16	1	0	M	1	0	10	South	South	1	10	Yes	5	0	0	1	1	up to 19 years	1	0	5	0	1
1052	160	39	male	0	47	1	1	MODP	1	0	10	South	South	1	10	Yes	6	0	0	0	1	up to 19 years	1	0	6	0	1
1053	160	39	male	0	48	1	0	O	1	0	10	South	South	1	10	Yes	6	0	0	0	1	up to 19 years	1	0	6	0	1
1054	160	39	male	0	17	1	1	OP	1	0	10	South	South	1	10	Yes	6	0	0	1	1	up to 19 years	1	0	6	0	1
1055	160	39	male	0	38	1	0	O	1	0	10	South	South	1	10	Yes	6	0	0	0	1	up to 19 years	1	0	6	0	1
1056	160	39	male	0	37	1	0	O	1	0	10	South	South	1	10	Yes	6	0	0	0	1	up to 19 years	1	0	6	0	1
1057	160	39	male	0	35	1	0	O	1	0	10	South	South	1	10	Yes	6	0	1	0	1	up to 19 years	1	0	6	0	1
1058	160	39	male	0	34	1	0	O	1	0	10	South	South	1	10	Yes	6	0	1	0	1	up to 19 years	1	0	6	0	1
1059	161	30	male	0	18	1	0	O	1	0	10	South	South	1	19	No	6	0	0	1	1	up to 19 years	1	0	6	0	1
1060	161	30	male	0	16	1	0	O	1	0	10	South	South	1	19	No	6	0	0	1	1	up to 19 years	1	0	6	0	1
1061	161	30	male	0	15	1	1	OD	1	0	10	South	South	1	19	No	6	0	1	1	1	up to 19 years	1	0	6	0	1
1062	161	30	male	0	14	1	1	MOD	1	0	10	South	South	1	19	No	6	0	1	1	1	up to 19 years	1	0	6	0	1
1063	161	30	male	0	26	1	1	MODP	1	0	10	South	South	1	19	No	6	0	0	1	1	up to 19 years	1	0	6	0	1
1064	161	30	male	0	28	1	0	O	1	0	10	South	South	1	19	No	6	0	0	1	1	up to 19 years	1	0	6	0	1
1065	161	30	male	0	34	1	0	O	1	0	10	South	South	1	19	No	6	0	1	0	1	up to 19 years	1	0	6	0	1
1066	161	30	male	0	35	1	0	O	1	0	10	South	South	1	19	No	6	0	1	0	1	up to 19 years	1	0	6	0	1
1067	161	30	male	0	37	1	0	O	1	0	10	South	South	1	19	No	6	0	0	0	1	up to 19 years	1	0	6	0	1
1068	161	30	male	0	38	1	0	O	1	0	10	South	South	1	19	No	6	0	0	0	1	up to 19 years	1	0	6	0	1
1069	161	30	male	0	48	1	0	O	1	0	10	South	South	1	19	No	6	0	0	0	1	up to 19 years	1	0	6	0	1
1070	161	30	male	0	47	1	0	O	1	0	10	South	South	1	19	No	6	0	0	0	1	up to 19 years	1	0	6	0	1
1071	161	30	male	0	17	1	1	OM	1	0	10	South	South	1	19	No	6	0	0	1	1	up to 19 years	1	0	6	0	1
1072	161	31	male	0	27	0	0	O	1	0	10	South	South	1	19	No	6	0	0	1	1	up to 19 years	1	0	6	0	1
1073	161	29	male	0	24	1	1	OD	1	0	10	South	South	1	19	No	7	0	1	1	1	up to 19 years	1	0	7	0	1
1074	161	29	male	0	25	1	1	OD	1	0	10	South	South	1	19	No	7	0	1	1	1	up to 19 years	1	0	7	0	1
1075	161	29	male	0	35	0	0	O	1	0	10	South	South	1	19	No	7	0	1	0	1	up to 19 years	1	0	7	0	1
1076	161	29	male	0	37	0	0	O	1	0	10	South	South	1	19	No	7	0	0	0	1	up to 19 years	1	0	7	0	1
1077	163	42	male	0	45	1	0	O	1	0	10	South	South	1	10	Yes	4	0	1	0	1	up to 19 years	1	0	4	0	1
1078	163	42	male	0	35	0	0	O	1	0	10	South	South	1	10	Yes	4	0	1	0	1	up to 19 years	1	0	4	0	1
1079	163	42	male	0	16	0	0	P	1	0	10	South	South	1	10	Yes	4	0	0	1	1	up to 19 years	1	0	4	0	1
1080	163	42	male	0	15	0	0	O	1	0	10	South	South	1	10	Yes	4	0	1	1	1	up to 19 years	1	0	4	0	1
1081	163	40	male	0	35	1	0	P	1	0	10	South	South	1	17	Yes	5	0	1	0	1	up to 19 years	1	0	5	0	1
1082	163	40	male	0	37	1	0	O	1	0	10	South	South	1	17	Yes	5	0	0	0	1	up to 19 years	1	0	5	0	1
1083	163	40	male	0	45	1	0	P	1	0	10	South	South	1	17	Yes	5	0	1	0	1	up to 19 years	1	0	5	0	1
1084	163	40	male	0	25	0	0	O	1	0	10	South	South	1	17	Yes	5	0	1	1	1	up to 19 years	1	0	5	0	1
1085	164	26	female	0	46	1	1	OD	0	0	10	South	South	1	17	Yes	5	0	0	0	1	up to 19 years	1	0	5	0	0
1086	164	26	female	0	26	1	1	OP	1	0	10	South	South	1	17	Yes	5	0	0	1	1	up to 19 years	1	0	5	0	1
1087	164	26	female	0	27	1	1	OP	1	0	10	South	South	1	17	Yes	5	0	0	1	1	up to 19 years	1	0	5	0	1
1088	164	25	female	0	36	1	1	OD	1	0	10	South	South	1	17	Yes	6	0	0	0	1	up to 19 years	1	0	6	0	1
1089	164	25	female	0	36	1	1	OD	1	0	10	South	South	1	10	Yes	6	0	0	0	1	up to 19 years	1	0	6	0	1
1090	164	25	female	0	37	1	1	OM	1	0	10	South	South	1	17	Yes	6	0	0	0	1	up to 19 years	1	0	6	0	1
1091	164	25	female	0	16	1	0	O	0	0	10	South	South	1	10	Yes	6	0	0	1	1	up to 19 years	1	0	6	0	0
1092	164	25	female	0	47	1	0	O	1	0	10	South	South	1	10	Yes	6	0	0	0	1	up to 19 years	1	0	6	0	1
1093	165	8	male	0	25	1	0	O	1	0	10	South	South	1	10	Yes	4	0	1	1	1	up to 19 years	1	0	4	0	1
1094	165	9	male	0	15	0	1	OM	1	0	10	South	South	1	10	Yes	4	0	1	1	1	up to 19 years	1	0	4	0	1
1095	165	9	male	0	15	0	1	OD	1	0	10	South	South	1	10	Yes	5	0	1	1	1	up to 19 years	1	0	5	0	1
1096	165	9	male	0	26	1	0	O	1	0	10	South	South	1	10	Yes	5	0	0	1	1	up to 19 years	1	0	5	0	1
1097	165	9	male	0	16	0	0	P	1	0	10	South	South	1	10	Yes	5	0	0	1	1	up to 19 years	1	0	5	0	1
1098	166	43	female	0	14	0	1	MOD	1	0	10	South	South	1	10	Yes	4	0	1	1	1	up to 19 years	1	0	4	0	1
1099	166	43	female	0	44	0	1	OM	0	0	10	South	South	1	10	Yes	4	0	1	0	1	up to 19 years	1	0	4	0	0
1100	166	43	female	0	16	0	1	OP	0	0	10	South	South	1	10	Yes	4	0	0	1	1	up to 19 years	1	0	4	0	0
1101	166	43	female	0	17	1	0	O	1	0	10	South	South	1	10	Yes	5	0	0	1	1	up to 19 years	1	0	5	0	1
1102	166	43	female	0	15	1	1	MOD	1	0	10	South	South	1	10	Yes	5	0	1	1	1	up to 19 years	1	0	5	0	1
1103	166	43	female	0	14	1	1	MOD	1	0	10	South	South	1	10	Yes	5	0	1	1	1	up to 19 years	1	0	5	0	1
1104	166	43	female	0	26	1	1	MOD	1	0	10	South	South	1	10	Yes	5	0	0	1	1	up to 19 years	1	0	5	0	1
1105	166	43	female	0	37	1	0	O	1	0	10	South	South	1	10	Yes	5	0	0	0	1	up to 19 years	1	0	5	0	1
1106	166	43	female	0	36	1	0	O	1	0	10	South	South	1	10	Yes	5	0	0	0	1	up to 19 years	1	0	5	0	1
1107	166	43	female	0	34	1	0	O	1	0	10	South	South	1	10	Yes	5	0	1	0	1	up to 19 years	1	0	5	0	1
1108	166	43	female	0	45	1	1	OM	1	0	10	South	South	1	10	Yes	5	0	1	0	1	up to 19 years	1	0	5	0	1
1109	166	43	female	0	47	1	0	O	1	0	10	South	South	1	10	Yes	5	0	0	0	1	up to 19 years	1	0	5	0	1
1110	166	43	female	0	47	1	0	O	1	0	10	South	South	1	10	Yes	5	0	0	0	1	up to 19 years	1	0	5	0	1
1111	167	26	female	0	26	1	1	OM	1	0	10	South	South	1	17	Yes	4	0	0	1	1	up to 19 years	1	0	4	0	1
1112	167	26	female	0	27	1	0	O	1	0	10	South	South	1	10	Yes	4	0	0	1	1	up to 19 years	1	0	4	0	1
1113	167	26	female	0	47	1	0	O	1	0	10	South	South	1	10	Yes	4	0	0	0	1	up to 19 years	1	0	4	0	1
1114	167	26	female	0	25	0	0	M	1	0	10	South	South	1	10	Yes	4	0	1	1	1	up to 19 years	1	0	4	0	1
1115	167	26	female	0	47	0	0	O	1	0	10	South	South	1	10	Yes	4	0	0	0	1	up to 19 years	1	0	4	0	1
1116	167	24	female	0	17	0	0	P	1	0	10	South	South	1	17	Yes	6	0	0	1	1	up to 19 years	1	0	6	0	1
1117	167	25	female	0	37	1	0	O	1	0	10	South	South	1	17	Yes	6	0	0	0	1	up to 19 years	1	0	6	0	1
1118	167	25	female	0	37	1	0	O	1	0	10	South	South	1	17	Yes	6	0	0	0	1	up to 19 years	1	0	6	0	1
1119	167	25	female	0	36	1	1	OD	1	0	10	South	South	1	17	Yes	6	0	0	0	1	up to 19 years	1	0	6	0	1
1120	167	25	female	0	45	1	1	OD	1	0	10	South	South	1	17	Yes	6	0	1	0	1	up to 19 years	1	0	6	0	1
1121	167	25	female	0	24	1	1	OD	1	0	10	South	South	1	17	Yes	6	0	1	1	1	up to 19 years	1	0	6	0	1
1122	168	34	female	0	34	0	0	O	1	0	10	South	South	1	10	Yes	4	0	1	0	1	up to 19 years	1	0	4	0	1
1123	168	34	female	0	35	0	0	O	1	0	10	South	South	1	10	Yes	4	0	1	0	1	up to 19 years	1	0	4	0	1
1124	168	34	female	0	27	0	0	O	1	0	10	South	South	1	10	Yes	4	0	0	1	1	up to 19 years	1	0	4	0	1
1125	168	32	female	0	45	1	1	OD	0	0	10	South	South	1	10	Yes	6	0	1	0	1	up to 19 years	1	0	6	0	0
1126	168	32	female	0	16	1	1	OP	1	0	10	South	South	1	10	Yes	6	0	0	1	1	up to 19 years	1	0	6	0	1
1127	168	32	female	0	17	1	0	O	1	0	10	South	South	1	10	Yes	6	0	0	1	1	up to 19 years	1	0	6	0	1
1128	168	32	female	0	26	1	0	O	1	0	10	South	South	1	10	Yes	6	0	0	1	1	up to 19 years	1	0	6	0	1
1129	168	32	female	0	36	1	0	O	1	0	10	South	South	1	10	Yes	6	0	0	0	1	up to 19 years	1	0	6	0	1
1130	168	32	female	0	37	1	0	O	1	0	10	South	South	1	10	Yes	6	0	0	0	1	up to 19 years	1	0	6	0	1
1131	168	32	female	0	38	1	0	M	1	0	10	South	South	1	10	Yes	6	0	0	0	1	up to 19 years	1	0	6	0	1
1132	168	32	female	0	48	1	0	O	1	0	10	South	South	1	10	Yes	6	0	0	0	1	up to 19 years	1	0	6	0	1
1133	168	32	female	0	47	1	0	O	1	0	10	South	South	1	10	Yes	6	0	0	0	1	up to 19 years	1	0	6	0	1
1134	168	32	female	0	44	1	0	O	1	0	10	South	South	1	10	Yes	6	0	1	0	1	up to 19 years	1	0	6	0	1
1135	169	13	female	0	18	1	0	O	1	0	10	South	South	1	10	Yes	4	0	0	1	1	up to 19 years	1	0	4	0	1
1136	169	13	female	0	17	1	0	O	1	0	10	South	South	1	10	Yes	4	0	0	1	1	up to 19 years	1	0	4	0	1
1137	169	13	female	0	16	1	0	O	1	0	10	South	South	1	10	Yes	4	0	0	1	1	up to 19 years	1	0	4	0	1
1138	169	13	female	0	15	1	1	OM	1	0	10	South	South	1	10	Yes	4	0	1	1	1	up to 19 years	1	0	4	0	1
1139	169	13	female	0	14	1	0	O	1	0	10	South	South	1	10	Yes	4	0	1	1	1	up to 19 years	1	0	4	0	1
1140	169	13	female	0	24	1	1	OD	1	0	10	South	South	1	10	Yes	4	0	1	1	1	up to 19 years	1	0	4	0	1
1141	169	13	female	0	25	1	1	OM	1	0	10	South	South	1	10	Yes	4	0	1	1	1	up to 19 years	1	0	4	0	1
1142	169	13	female	0	26	1	0	O	1	0	10	South	South	1	10	Yes	4	0	0	1	1	up to 19 years	1	0	4	0	1
1143	169	13	female	0	27	1	0	O	1	0	10	South	South	1	10	Yes	4	0	0	1	1	up to 19 years	1	0	4	0	1
1144	169	13	female	0	28	1	0	O	1	0	10	South	South	1	10	Yes	4	0	0	1	1	up to 19 years	1	0	4	0	1
1145	169	13	female	0	38	1	0	O	1	0	10	South	South	1	10	Yes	4	0	0	0	1	up to 19 years	1	0	4	0	1
1146	169	13	female	0	37	1	0	O	1	0	10	South	South	1	10	Yes	4	0	0	0	1	up to 19 years	1	0	4	0	1
1147	169	13	female	0	47	1	0	O	1	0	10	South	South	1	10	Yes	4	0	0	0	1	up to 19 years	1	0	4	0	1
1148	169	13	female	0	48	1	0	O	1	0	10	South	South	1	10	Yes	4	0	0	0	1	up to 19 years	1	0	4	0	1
1149	170	20	female	0	36	1	0	O	1	0	10	South	South	1	17	Yes	4	0	0	0	1	up to 19 years	1	0	4	0	1
1150	170	18	female	0	46	0	0	O	0	0	10	South	South	1	10	Yes	6	0	0	0	1	up to 19 years	1	0	6	0	0
1151	170	18	female	0	47	0	0	O	1	0	10	South	South	1	10	Yes	6	0	0	0	1	up to 19 years	1	0	6	0	1
1152	170	18	female	0	36	1	0	O	0	0	10	South	South	1	17	Yes	6	0	0	0	1	up to 19 years	1	0	6	0	0
1153	170	18	female	0	37	1	0	O	0	0	10	South	South	1	17	Yes	6	0	0	0	1	up to 19 years	1	0	6	0	0
1154	170	18	female	0	17	1	0	O	1	0	10	South	South	1	17	Yes	6	0	0	1	1	up to 19 years	1	0	6	0	1
1155	170	18	female	0	17	0	0	O	1	0	10	South	South	1	17	Yes	6	0	0	1	1	up to 19 years	1	0	6	0	1
1156	171	11	female	Hipertensa	17	1	0	O	1	0	10	South	South	1	10	Yes	5	0	0	1	1	up to 19 years	1	0	5	0	1
1157	171	10	female	Hipertensa	25	0	1	OD	1	0	10	South	South	1	17	No	6	0	1	1	1	up to 19 years	1	0	6	0	1
1158	171	10	female	Hipertensa	26	0	1	OM	1	0	10	South	South	1	17	Yes	6	0	0	1	1	up to 19 years	1	0	6	0	1
1159	171	10	female	Hipertensa	48	1	0	O	1	0	10	South	South	1	19	No	7	0	0	0	1	up to 19 years	1	0	7	0	1
1160	171	10	female	Hipertensa	38	1	0	O	1	0	10	South	South	1	19	No	7	0	0	0	1	up to 19 years	1	0	7	0	1
1161	171	10	female	Hipertensa	28	1	0	O	0	0	10	South	South	1	19	No	7	0	0	1	1	up to 19 years	1	0	7	0	0
1162	171	8	female	Hipertensa	37	1	0	O	1	0	10	South	South	1	19	No	8	0	0	0	1	up to 19 years	1	0	8	0	1
1163	171	8	female	Hipertensa	27	1	0	O	0	0	10	South	South	1	19	No	8	0	0	1	1	up to 19 years	1	0	8	0	0
1164	171	18	female	Hipertensa	37	1	0	O	1	0	10	South	South	1	19	No	9	0	0	0	1	up to 19 years	1	0	9	0	1
1165	171	18	female	Hipertensa	38	1	0	O	1	0	10	South	South	1	19	No	9	0	0	0	1	up to 19 years	1	0	9	0	1
1166	171	18	female	Hipertensa	24	1	0	O	1	0	10	South	South	1	19	No	9	0	1	1	1	up to 19 years	1	0	9	0	1
1167	171	18	female	Hipertensa	45	1	1	OM	1	0	10	South	South	1	19	No	9	0	1	0	1	up to 19 years	1	0	9	0	1
1168	171	18	female	Hipertensa	47	1	1	OV	1	0	10	South	South	1	19	No	9	0	0	0	1	up to 19 years	1	0	9	0	1
1169	172	24	female	0	37	1	0	O	1	0	10	South	South	1	10	Yes	4	0	0	0	1	up to 19 years	1	0	4	0	1
1170	172	23	female	0	26	0	0	P	1	0	10	South	South	1	10	Yes	5	0	0	1	1	up to 19 years	1	0	5	0	1
1171	173	28	female	0	16	1	0	O	1	0	10	South	South	1	10	Yes	4	0	0	1	1	up to 19 years	1	0	4	0	1
1172	173	28	female	0	14	1	0	O	1	0	10	South	South	1	10	Yes	4	0	1	1	1	up to 19 years	1	0	4	0	1
1173	173	28	female	0	24	1	0	O	1	0	10	South	South	1	10	Yes	4	0	1	1	1	up to 19 years	1	0	4	0	1
1174	173	28	female	0	25	1	0	O	1	0	10	South	South	1	10	Yes	4	0	1	1	1	up to 19 years	1	0	4	0	1
1175	173	28	female	0	26	1	0	O	1	0	10	South	South	1	10	Yes	4	0	0	1	1	up to 19 years	1	0	4	0	1
1176	173	28	female	0	27	1	0	O	1	0	10	South	South	1	10	Yes	4	0	0	1	1	up to 19 years	1	0	4	0	1
1177	173	28	female	0	38	1	0	O	1	0	10	South	South	1	10	Yes	4	0	0	0	1	up to 19 years	1	0	4	0	1
1178	173	28	female	0	35	1	0	O	1	0	10	South	South	1	10	Yes	4	0	1	0	1	up to 19 years	1	0	4	0	1
1179	173	28	female	0	34	1	0	O	1	0	10	South	South	1	10	Yes	4	0	1	0	1	up to 19 years	1	0	4	0	1
1180	173	28	female	0	44	1	0	O	1	0	10	South	South	1	10	Yes	4	0	1	0	1	up to 19 years	1	0	4	0	1
1181	173	28	female	0	47	1	0	O	1	0	10	South	South	1	10	Yes	4	0	0	0	1	up to 19 years	1	0	4	0	1
1182	173	28	female	0	17	1	1	OM	0	0	10	South	South	1	10	Yes	4	0	0	1	1	up to 19 years	1	0	4	0	0
1183	173	28	female	0	47	1	0	O	0	0	10	South	South	1	10	Yes	4	0	0	0	1	up to 19 years	1	0	4	0	0
1184	174	38	female	0	15	1	1	OD	1	0	10	South	South	1	19	No	7	0	1	1	1	up to 19 years	1	0	7	0	1
1185	174	38	female	0	16	1	1	MOD	1	0	10	South	South	1	19	No	8	0	0	1	1	up to 19 years	1	0	8	0	1
1186	174	38	female	0	17	1	0	O	1	0	10	South	South	1	19	No	8	0	0	1	1	up to 19 years	1	0	8	0	1
1187	174	38	female	0	26	1	0	O	1	0	10	South	South	1	19	No	8	0	0	1	1	up to 19 years	1	0	8	0	1
1188	174	38	female	0	27	1	0	O	1	0	10	South	South	1	19	No	8	0	0	1	1	up to 19 years	1	0	8	0	1
1189	174	38	female	0	37	1	0	O	1	0	10	South	South	1	19	No	8	0	0	0	1	up to 19 years	1	0	8	0	1
1190	174	38	female	0	46	1	0	O	1	0	10	South	South	1	19	No	8	0	0	0	1	up to 19 years	1	0	8	0	1
1191	174	38	female	0	45	1	0	O	1	0	10	South	South	1	19	No	8	0	1	0	1	up to 19 years	1	0	8	0	1
1192	174	38	female	0	46	1	0	O	1	0	10	South	South	1	19	No	8	0	0	0	1	up to 19 years	1	0	8	0	1
1193	175	22	female	0	17	1	0	O	1	0	10	South	South	1	17	Yes	6	0	0	1	1	up to 19 years	1	0	6	0	1
1194	175	21	female	0	37	1	0	O	1	0	10	South	South	1	10	Yes	7	0	0	0	1	up to 19 years	1	0	7	0	1
1195	175	20	female	0	18	1	0	O	1	0	10	South	South	1	19	No	8	0	0	1	1	up to 19 years	1	0	8	0	1
1196	175	20	female	0	16	1	0	O	1	0	10	South	South	1	19	No	8	0	0	1	1	up to 19 years	1	0	8	0	1
1197	175	20	female	0	26	1	0	O	1	0	10	South	South	1	19	No	8	0	0	1	1	up to 19 years	1	0	8	0	1
1198	175	20	female	0	36	1	0	O	1	0	10	South	South	1	19	No	8	0	0	0	1	up to 19 years	1	0	8	0	1
1199	175	20	female	0	46	1	0	O	1	0	10	South	South	1	19	No	8	0	0	0	1	up to 19 years	1	0	8	0	1
1200	175	20	female	0	47	1	0	O	1	0	10	South	South	1	19	No	8	0	0	0	1	up to 19 years	1	0	8	0	1
1201	175	20	female	0	48	1	0	O	1	0	10	South	South	1	19	No	8	0	0	0	1	up to 19 years	1	0	8	0	1
1202	175	20	female	0	27	1	0	O	1	0	10	South	South	1	19	No	8	0	0	1	1	up to 19 years	1	0	8	0	1
1203	175	20	female	0	38	1	0	O	1	0	10	South	South	1	19	No	8	0	0	0	1	up to 19 years	1	0	8	0	1
1204	176	14	female	0	16	0	0	O	1	0	10	South	South	1	10	Yes	4	0	0	1	1	up to 19 years	1	0	4	0	1
1205	176	14	female	0	47	0	0	O	0	0	10	South	South	1	10	Yes	4	0	0	0	1	up to 19 years	1	0	4	0	0
1206	177	8	male	0	36	1	0	O	1	0	2	Center	Center	1	31	Yes	10	0	0	0	3	>19 years	1	0	10	0	1
1207	177	8	male	0	46	1	0	O	1	0	2	Center	Center	1	31	Yes	10	0	0	0	3	>19 years	1	0	10	0	1
1208	177	8	male	0	16	0	0	P	1	0	2	Center	Center	1	31	Yes	10	0	0	1	3	>19 years	1	0	10	0	1
1209	177	8	male	0	26	0	0	P	1	0	2	Center	Center	1	31	Yes	10	0	0	1	3	>19 years	1	0	10	0	1
1210	178	31	female	0	26	1	1	OP	0	0	5	South	South	1	35	No	14	0	0	1	4	>19 years	1	0	14	0	0
1211	178	29	female	0	17	1	0	O	0	0	5	South	South	1	35	No	16	0	0	1	4	>19 years	1	0	16	0	0
1212	178	29	female	0	47	1	1	OV	0	0	5	South	South	1	35	No	16	0	0	0	4	>19 years	1	0	16	0	0
1213	178	28	female	0	18	1	0	O	0	0	5	South	South	1	35	No	17	0	0	1	4	>19 years	1	0	17	0	0
1214	178	28	female	0	14	1	0	O	0	0	5	South	South	1	35	No	17	0	1	1	4	>19 years	1	0	17	0	0
1215	178	28	female	0	27	1	0	O	0	0	5	South	South	1	35	No	17	0	0	1	4	>19 years	1	0	17	0	0
1216	178	28	female	0	28	1	1	OP	0	0	5	South	South	1	35	No	17	0	0	1	4	>19 years	1	0	17	0	0
1217	178	28	female	0	35	1	0	O	0	0	5	South	South	1	35	No	17	0	1	0	4	>19 years	1	0	17	0	0
1218	178	32	female	0	37	1	0	O	0	0	5	South	South	1	35	No	11	1	0	0	4	>19 years	1	1	11	0	0
1219	178	40	female	0	27	1	0	P	1	0	2	Center	Center	1	25	Yes	5	0	0	1	2	>19 years	1	0	5	0	1
1220	178	40	female	0	36	0	0	O	1	0	2	Center	Center	1	25	Yes	5	0	0	0	2	>19 years	1	0	5	0	1
1221	178	40	female	0	46	1	1	OV	0	0	2	Center	Center	1	25	Yes	5	0	0	0	2	>19 years	1	0	5	0	0
1222	179	20	female	0	14	0	0	O	1	0	2	Center	Center	1	25	Yes	5	0	1	1	2	>19 years	1	0	5	0	1
1223	180	64	male	0	44	0	0	O	1	0	2	Center	Center	1	30	No	6	0	1	0	3	>19 years	1	0	6	0	1
1224	181	44	female	0	38	1	0	O	1	0	8	east	east	1	10	Yes	5	0	0	0	1	up to 19 years	1	0	5	0	1
1225	181	44	female	0	47	0	0	O	1	0	8	east	east	1	10	Yes	5	0	0	0	1	up to 19 years	1	0	5	0	1
1226	181	44	female	0	37	1	0	O	1	0	8	east	east	1	10	Yes	3	1	0	0	1	up to 19 years	1	1	3	0	1
1227	182	38	female	0	17	1	0	O	1	0	8	east	east	1	10	Yes	5	0	0	1	1	up to 19 years	1	0	5	0	1
1228	182	38	female	0	16	1	1	OM	1	0	8	east	east	1	10	Yes	5	0	0	1	1	up to 19 years	1	0	5	0	1
1229	182	38	female	0	15	1	0	O	1	0	8	east	east	1	10	Yes	5	0	1	1	1	up to 19 years	1	0	5	0	1
1230	182	38	female	0	25	1	1	OM	1	0	8	east	east	1	10	Yes	5	0	1	1	1	up to 19 years	1	0	5	0	1
1231	182	38	female	0	27	1	0	O	1	0	8	east	east	1	10	Yes	5	0	0	1	1	up to 19 years	1	0	5	0	1
1232	182	38	female	0	38	1	0	O	1	0	8	east	east	1	10	Yes	5	0	0	0	1	up to 19 years	1	0	5	0	1
1233	183	56	female	0	17	1	0	O	1	0	8	east	east	1	10	Yes	4	0	0	1	1	up to 19 years	1	0	4	0	1
1234	183	56	female	0	26	1	0	O	1	0	8	east	east	1	10	Yes	4	0	0	1	1	up to 19 years	1	0	4	0	1
1235	183	56	female	0	27	1	0	O	1	0	8	east	east	1	10	Yes	4	0	0	1	1	up to 19 years	1	0	4	0	1
1236	183	56	female	0	34	1	0	O	1	0	8	east	east	1	10	Yes	4	0	1	0	1	up to 19 years	1	0	4	0	1
1237	183	56	female	0	44	1	0	O	1	0	8	east	east	1	10	Yes	4	0	1	0	1	up to 19 years	1	0	4	0	1
1238	183	56	female	0	45	1	0	O	1	0	8	east	east	1	10	Yes	4	0	1	0	1	up to 19 years	1	0	4	0	1
1239	183	56	female	0	46	1	0	O	1	0	8	east	east	1	10	Yes	4	0	0	0	1	up to 19 years	1	0	4	0	1
1240	183	56	female	0	28	1	0	O	1	0	8	east	east	1	10	Yes	4	0	0	1	1	up to 19 years	1	0	4	0	1
1241	183	56	female	0	36	1	1	MOD	1	0	8	east	east	1	10	Yes	4	0	0	0	1	up to 19 years	1	0	4	0	1
1242	184	27	female	0	16	1	0	O	1	0	8	east	east	1	10	Yes	7	0	0	1	1	up to 19 years	1	0	7	0	1
1243	184	27	female	0	17	1	0	O	1	0	8	east	east	1	10	Yes	7	0	0	1	1	up to 19 years	1	0	7	0	1
1244	184	27	female	0	14	1	0	O	1	0	8	east	east	1	10	Yes	7	0	1	1	1	up to 19 years	1	0	7	0	1
1245	184	27	female	0	26	1	0	O	1	0	8	east	east	1	10	Yes	7	0	0	1	1	up to 19 years	1	0	7	0	1
1246	184	27	female	0	27	1	0	O	1	0	8	east	east	1	10	Yes	7	0	0	1	1	up to 19 years	1	0	7	0	1
1247	184	27	female	0	37	1	0	O	1	0	8	east	east	1	10	Yes	7	0	0	0	1	up to 19 years	1	0	7	0	1
1248	184	27	female	0	36	1	0	O	1	0	8	east	east	1	10	Yes	7	0	0	0	1	up to 19 years	1	0	7	0	1
1249	184	27	female	0	46	1	0	O	1	0	8	east	east	1	10	Yes	7	0	0	0	1	up to 19 years	1	0	7	0	1
1250	184	27	female	0	47	1	0	O	1	0	8	east	east	1	10	Yes	7	0	0	0	1	up to 19 years	1	0	7	0	1
1251	185	55	female	0	24	1	0	O	1	0	8	east	east	1	15	Yes	7	0	1	1	1	up to 19 years	1	0	7	0	1
1252	185	55	female	0	34	1	0	O	1	0	8	east	east	1	15	Yes	7	0	1	0	1	up to 19 years	1	0	7	0	1
1253	185	55	female	0	35	1	0	O	1	0	8	east	east	1	15	Yes	7	0	1	0	1	up to 19 years	1	0	7	0	1
1254	185	55	female	0	36	1	0	O	1	0	8	east	east	1	15	Yes	7	0	0	0	1	up to 19 years	1	0	7	0	1
1255	185	55	female	0	44	1	0	O	1	0	8	east	east	1	15	Yes	7	0	1	0	1	up to 19 years	1	0	7	0	1
1256	185	55	female	0	45	1	0	O	1	0	8	east	east	1	15	Yes	7	0	1	0	1	up to 19 years	1	0	7	0	1
1257	185	55	female	0	46	1	0	O	1	0	8	east	east	1	15	Yes	7	0	0	0	1	up to 19 years	1	0	7	0	1
1258	186	57	male	0	34	1	0	O	1	0	8	east	east	1	10	Yes	5	0	1	0	1	up to 19 years	1	0	5	0	1
1259	186	57	male	0	36	0	0	O	1	0	8	east	east	1	10	Yes	5	0	0	0	1	up to 19 years	1	0	5	0	1
1260	186	57	male	0	35	0	0	O	1	0	8	east	east	1	10	Yes	5	0	1	0	1	up to 19 years	1	0	5	0	1
1261	186	57	male	0	46	0	0	O	1	0	8	east	east	1	10	Yes	5	0	0	0	1	up to 19 years	1	0	5	0	1
1262	186	57	male	0	47	0	0	O	1	0	8	east	east	1	10	Yes	5	0	0	0	1	up to 19 years	1	0	5	0	1
1263	186	57	male	0	48	0	0	O	1	0	8	east	east	1	10	Yes	5	0	0	0	1	up to 19 years	1	0	5	0	1
1264	186	57	male	0	17	0	0	O	1	0	8	east	east	1	10	Yes	5	0	0	1	1	up to 19 years	1	0	5	0	1
1265	186	57	male	0	16	0	0	O	1	0	8	east	east	1	10	Yes	5	0	0	1	1	up to 19 years	1	0	5	0	1
1266	186	57	male	0	24	0	0	O	1	0	8	east	east	1	10	Yes	5	0	1	1	1	up to 19 years	1	0	5	0	1
1267	186	57	male	0	25	0	0	O	1	0	8	east	east	1	10	Yes	5	0	1	1	1	up to 19 years	1	0	5	0	1
1268	186	57	male	0	26	0	0	O	1	0	8	east	east	1	10	Yes	5	0	0	1	1	up to 19 years	1	0	5	0	1
1269	186	57	male	0	27	0	0	O	1	0	8	east	east	1	10	Yes	5	0	0	1	1	up to 19 years	1	0	5	0	1
1270	187	60	female	0	14	1	0	O	1	0	8	east	east	1	10	Yes	5	0	1	1	1	up to 19 years	1	0	5	0	1
1271	187	60	female	0	17	1	0	O	1	0	8	east	east	1	10	Yes	5	0	0	1	1	up to 19 years	1	0	5	0	1
1272	187	60	female	0	27	1	0	O	1	0	8	east	east	1	10	Yes	5	0	0	1	1	up to 19 years	1	0	5	0	1
1273	187	60	female	0	28	1	0	O	1	0	8	east	east	1	10	Yes	5	0	0	1	1	up to 19 years	1	0	5	0	1
1274	187	60	female	0	35	1	0	O	1	0	8	east	east	1	10	Yes	5	0	1	0	1	up to 19 years	1	0	5	0	1
1275	187	60	female	0	34	1	0	O	1	0	8	east	east	1	10	Yes	5	0	1	0	1	up to 19 years	1	0	5	0	1
1276	187	60	female	0	47	1	0	O	1	0	8	east	east	1	10	Yes	5	0	0	0	1	up to 19 years	1	0	5	0	1
1277	188	8	female	0	16	1	0	O	1	0	8	east	east	1	10	Yes	5	0	0	1	1	up to 19 years	1	0	5	0	1
1278	189	50	male	0	24	1	1	OD	1	0	8	east	east	1	10	Yes	4	0	1	1	1	up to 19 years	1	0	4	0	1
1279	189	50	male	0	45	1	1	MOD	1	0	8	east	east	1	10	Yes	4	0	1	0	1	up to 19 years	1	0	4	0	1
1280	189	50	male	0	44	0	0	O	1	0	8	east	east	1	10	Yes	4	0	1	0	1	up to 19 years	1	0	4	0	1
1281	190	15	female	0	47	1	0	O	1	0	8	east	east	1	10	Yes	4	0	0	0	1	up to 19 years	1	0	4	0	1
1282	190	15	female	0	37	1	0	O	1	0	8	east	east	1	10	Yes	5	0	0	0	1	up to 19 years	1	0	5	0	1
1283	191	16	male	0	26	1	0	O	1	0	8	east	east	1	10	Yes	4	0	0	1	1	up to 19 years	1	0	4	0	1
1284	191	16	male	0	27	1	0	O	1	0	8	east	east	1	10	Yes	4	0	0	1	1	up to 19 years	1	0	4	0	1
1285	191	16	male	0	46	1	0	O	1	0	8	east	east	1	10	Yes	4	0	0	0	1	up to 19 years	1	0	4	0	1
1286	191	16	male	0	47	1	0	O	1	0	8	east	east	1	10	Yes	4	0	0	0	1	up to 19 years	1	0	4	0	1
1287	191	16	male	0	17	1	0	O	1	0	8	east	east	1	10	Yes	4	0	0	1	1	up to 19 years	1	0	4	0	1
1288	191	16	male	0	35	1	0	O	1	0	8	east	east	1	10	Yes	4	0	1	0	1	up to 19 years	1	0	4	0	1
1289	192	40	female	0	15	1	0	O	1	0	8	east	east	1	10	Yes	6	0	1	1	1	up to 19 years	1	0	6	0	1
1290	192	40	female	0	16	1	0	O	1	0	8	east	east	1	10	Yes	6	0	0	1	1	up to 19 years	1	0	6	0	1
1291	192	40	female	0	17	1	0	O	1	0	8	east	east	1	10	Yes	6	0	0	1	1	up to 19 years	1	0	6	0	1
1292	192	41	female	0	47	1	0	O	1	0	8	east	east	1	10	Yes	6	0	0	0	1	up to 19 years	1	0	6	0	1
1293	192	41	female	0	46	0	0	O	1	0	8	east	east	1	10	Yes	6	0	0	0	1	up to 19 years	1	0	6	0	1
1294	193	49	female	0	14	1	1	MOD	1	0	8	east	east	1	10	Yes	4	0	1	1	1	up to 19 years	1	0	4	0	1
1295	193	49	female	0	15	1	1	MOD	1	0	8	east	east	1	10	Yes	4	0	1	1	1	up to 19 years	1	0	4	0	1
1296	193	47	female	0	18	1	0	O	1	0	8	east	east	1	10	Yes	5	0	0	1	1	up to 19 years	1	0	5	0	1
1297	193	47	female	0	17	1	0	O	1	0	8	east	east	1	10	Yes	5	0	0	1	1	up to 19 years	1	0	5	0	1
1298	193	47	female	0	24	1	1	MOD	1	0	8	east	east	1	10	Yes	5	0	1	1	1	up to 19 years	1	0	5	0	1
1299	193	47	female	0	25	1	1	MOD	1	0	8	east	east	1	10	Yes	5	0	1	1	1	up to 19 years	1	0	5	0	1
1300	193	47	female	0	27	1	0	O	1	0	8	east	east	1	10	Yes	5	0	0	1	1	up to 19 years	1	0	5	0	1
1301	193	47	female	0	28	1	1	OM	1	0	8	east	east	1	10	Yes	5	0	0	1	1	up to 19 years	1	0	5	0	1
1302	193	47	female	0	35	1	0	O	1	0	8	east	east	1	10	Yes	5	0	1	0	1	up to 19 years	1	0	5	0	1
1303	193	47	female	0	34	1	0	O	1	0	8	east	east	1	10	Yes	5	0	1	0	1	up to 19 years	1	0	5	0	1
1304	193	47	female	0	37	1	1	MOD	1	0	8	east	east	1	10	Yes	5	0	0	0	1	up to 19 years	1	0	5	0	1
1305	193	47	female	0	44	1	1	OD	1	0	8	east	east	1	10	Yes	5	0	1	0	1	up to 19 years	1	0	5	0	1
1306	193	47	female	0	16	1	1	MOD	1	0	8	east	east	1	10	Yes	5	0	0	1	1	up to 19 years	1	0	5	0	1
1307	193	47	female	0	45	1	0	O	1	0	8	east	east	1	10	Yes	3	1	1	0	1	up to 19 years	1	1	3	0	1
1308	194	36	female	0	17	1	0	O	1	0	8	east	east	1	10	Yes	4	0	0	1	1	up to 19 years	1	0	4	0	1
1309	194	36	female	0	14	1	1	MOD	1	0	8	east	east	1	10	Yes	4	0	1	1	1	up to 19 years	1	0	4	0	1
1310	194	36	female	0	15	1	1	OD	1	0	8	east	east	1	10	Yes	4	0	1	1	1	up to 19 years	1	0	4	0	1
1311	194	36	female	0	26	1	0	O	1	0	8	east	east	1	10	Yes	4	0	0	1	1	up to 19 years	1	0	4	0	1
1312	194	36	female	0	27	1	0	O	1	0	8	east	east	1	10	Yes	4	0	0	1	1	up to 19 years	1	0	4	0	1
1313	194	36	female	0	34	1	0	O	1	0	8	east	east	1	10	Yes	4	0	1	0	1	up to 19 years	1	0	4	0	1
1314	194	36	female	0	35	1	0	O	1	0	8	east	east	1	10	Yes	4	0	1	0	1	up to 19 years	1	0	4	0	1
1315	194	36	female	0	44	1	0	O	1	0	8	east	east	1	10	Yes	4	0	1	0	1	up to 19 years	1	0	4	0	1
1316	194	36	female	0	45	1	0	O	1	0	8	east	east	1	10	Yes	4	0	1	0	1	up to 19 years	1	0	4	0	1
1317	194	36	female	0	46	1	0	O	1	0	8	east	east	1	10	Yes	4	0	0	0	1	up to 19 years	1	0	4	0	1
1318	194	36	female	0	16	0	1	MOD	1	0	8	east	east	1	10	Yes	4	0	0	1	1	up to 19 years	1	0	4	0	1
1319	194	36	female	0	25	0	1	MODP	1	0	8	east	east	1	10	Yes	4	0	1	1	1	up to 19 years	1	0	4	0	1
1320	194	9	male	0	16	0	0	O	1	0	8	east	east	1	15	Yes	5	0	0	1	1	up to 19 years	1	0	5	0	1
1321	195	8	male	0	26	1	0	O	1	0	8	east	east	1	15	Yes	6	0	0	1	1	up to 19 years	1	0	6	0	1
1322	195	8	male	0	36	1	0	O	1	0	8	east	east	1	15	Yes	6	0	0	0	1	up to 19 years	1	0	6	0	1
1323	195	8	male	0	16	0	0	P	1	0	8	east	east	1	15	Yes	6	0	0	1	1	up to 19 years	1	0	6	0	1
1324	195	8	male	0	26	0	0	O	1	0	8	east	east	1	15	Yes	6	0	0	1	1	up to 19 years	1	0	6	0	1
1325	196	39	female	0	46	0	1	OD	1	0	8	east	east	1	15	Yes	5	0	0	0	1	up to 19 years	1	0	5	0	1
1326	196	38	female	0	14	1	1	MOD	1	0	8	east	east	1	15	Yes	7	0	1	1	1	up to 19 years	1	0	7	0	1
1327	196	38	female	0	15	1	1	MOD	1	0	8	east	east	1	15	Yes	7	0	1	1	1	up to 19 years	1	0	7	0	1
1328	196	38	female	0	16	1	1	MOD	1	0	8	east	east	1	15	Yes	7	0	0	1	1	up to 19 years	1	0	7	0	1
1329	196	38	female	0	17	1	0	O	1	0	8	east	east	1	15	Yes	7	0	0	1	1	up to 19 years	1	0	7	0	1
1330	196	38	female	0	24	1	1	MOD	1	0	8	east	east	1	15	Yes	7	0	1	1	1	up to 19 years	1	0	7	0	1
1331	196	38	female	0	25	1	1	MOD	1	0	8	east	east	1	15	Yes	7	0	1	1	1	up to 19 years	1	0	7	0	1
1332	196	38	female	0	26	1	1	MOD	1	0	8	east	east	1	15	Yes	7	0	0	1	1	up to 19 years	1	0	7	0	1
1333	196	38	female	0	27	1	1	MOD	1	0	8	east	east	1	15	Yes	7	0	0	1	1	up to 19 years	1	0	7	0	1
1334	196	38	female	0	34	1	1	MOD	1	0	8	east	east	1	15	Yes	7	0	1	0	1	up to 19 years	1	0	7	0	1
1335	196	38	female	0	35	1	1	MOD	1	0	8	east	east	1	15	Yes	7	0	1	0	1	up to 19 years	1	0	7	0	1
1336	196	38	female	0	35	1	1	MOD	1	0	8	east	east	1	15	Yes	7	0	1	0	1	up to 19 years	1	0	7	0	1
1337	196	38	female	0	36	1	1	MOD	1	0	8	east	east	1	15	Yes	7	0	0	0	1	up to 19 years	1	0	7	0	1
1338	196	38	female	0	37	1	1	MOD	1	0	8	east	east	1	15	Yes	7	0	0	0	1	up to 19 years	1	0	7	0	1
1339	196	38	female	0	48	1	0	O	1	0	8	east	east	1	15	Yes	7	0	0	0	1	up to 19 years	1	0	7	0	1
1340	196	38	female	0	47	1	0	O	1	0	8	east	east	1	15	Yes	7	0	0	0	1	up to 19 years	1	0	7	0	1
1341	196	38	female	0	45	1	0	O	1	0	8	east	east	1	15	Yes	7	0	1	0	1	up to 19 years	1	0	7	0	1
1342	196	38	female	0	44	1	0	O	1	0	8	east	east	1	15	Yes	7	0	1	0	1	up to 19 years	1	0	7	0	1
1343	197	11	male	0	16	0	1	OP	1	0	8	east	east	1	15	Yes	6	0	0	1	1	up to 19 years	1	0	6	0	1
1344	197	11	male	0	36	0	0	O	1	0	8	east	east	1	15	Yes	6	0	0	0	1	up to 19 years	1	0	6	0	1
1345	198	28	male	0	47	1	0	O	1	0	8	east	east	1	10	Yes	4	0	0	0	1	up to 19 years	1	0	4	0	1
1346	198	28	male	0	27	1	1	OP	1	0	8	east	east	1	10	Yes	4	0	0	1	1	up to 19 years	1	0	4	0	1
1347	198	28	male	0	17	0	0	O	1	0	8	east	east	1	10	Yes	4	0	0	1	1	up to 19 years	1	0	4	0	1
1348	198	28	male	0	34	0	0	O	1	0	8	east	east	1	10	Yes	4	0	1	0	1	up to 19 years	1	0	4	0	1
1349	199	27	female	0	14	0	0	D	1	0	8	east	east	1	10	Yes	5	0	1	1	1	up to 19 years	1	0	5	0	1
1350	199	27	female	0	24	1	1	MOD	0	0	8	east	east	1	10	Yes	5	0	1	1	1	up to 19 years	1	0	5	0	0
1351	199	27	female	0	36	1	1	MODP	1	0	8	east	east	1	10	Yes	5	0	0	0	1	up to 19 years	1	0	5	0	1
1352	199	27	female	0	17	0	0	M	1	0	8	east	east	1	10	Yes	2	1	0	1	1	up to 19 years	1	1	2	0	1
1353	200	33	female	0	16	1	0	O	1	0	8	east	east	1	10	Yes	5	0	0	1	1	up to 19 years	1	0	5	0	1
1354	200	31	female	0	36	1	0	O	1	0	8	east	east	1	10	Yes	6	0	0	0	1	up to 19 years	1	0	6	0	1
1355	200	31	female	0	18	1	0	O	1	0	8	east	east	1	10	Yes	6	0	0	1	1	up to 19 years	1	0	6	0	1
1356	200	31	female	0	27	1	0	O	1	0	8	east	east	1	10	Yes	6	0	0	1	1	up to 19 years	1	0	6	0	1
1357	200	31	female	0	25	1	1	OM	1	0	8	east	east	1	10	Yes	6	0	1	1	1	up to 19 years	1	0	6	0	1
1358	200	31	female	0	14	1	0	D	1	0	8	east	east	1	10	Yes	6	0	1	1	1	up to 19 years	1	0	6	0	1
1359	200	31	female	0	26	1	0	O	1	0	8	east	east	1	10	Yes	6	0	0	1	1	up to 19 years	1	0	6	0	1
1360	200	31	female	0	15	1	1	OM	1	0	8	east	east	1	10	Yes	6	0	1	1	1	up to 19 years	1	0	6	0	1
1361	201	65	female	0	26	0	0	O	1	0	8	east	east	1	10	Yes	5	0	0	1	1	up to 19 years	1	0	5	0	1
1362	201	65	female	0	46	1	1	MOD	1	0	8	east	east	1	10	Yes	5	0	0	0	1	up to 19 years	1	0	5	0	1
1363	201	65	female	0	45	0	0	O	1	0	8	east	east	1	10	Yes	5	0	1	0	1	up to 19 years	1	0	5	0	1
1364	201	27	female	0	17	1	0	O	1	0	8	east	east	1	10	Yes	5	0	0	1	1	up to 19 years	1	0	5	0	1
1365	201	27	female	0	16	1	0	O	1	0	8	east	east	1	10	Yes	5	0	0	1	1	up to 19 years	1	0	5	0	1
1366	201	27	female	0	26	1	0	O	1	0	8	east	east	1	10	Yes	5	0	0	1	1	up to 19 years	1	0	5	0	1
1367	201	27	female	0	27	1	0	O	1	0	8	east	east	1	10	Yes	5	0	0	1	1	up to 19 years	1	0	5	0	1
1368	201	27	female	0	28	1	0	O	1	0	8	east	east	1	10	Yes	5	0	0	1	1	up to 19 years	1	0	5	0	1
1369	201	27	female	0	38	1	0	O	1	0	8	east	east	1	10	Yes	5	0	0	0	1	up to 19 years	1	0	5	0	1
1370	201	27	female	0	37	1	0	O	1	0	8	east	east	1	10	Yes	5	0	0	0	1	up to 19 years	1	0	5	0	1
1371	201	27	female	0	36	1	1	OD	1	0	8	east	east	1	10	Yes	5	0	0	0	1	up to 19 years	1	0	5	0	1
1372	201	27	female	0	34	1	0	O	1	0	8	east	east	1	10	Yes	5	0	1	0	1	up to 19 years	1	0	5	0	1
1373	201	27	female	0	46	1	0	O	1	0	8	east	east	1	10	Yes	5	0	0	0	1	up to 19 years	1	0	5	0	1
1374	201	27	female	0	47	1	0	O	1	0	8	east	east	1	10	Yes	5	0	0	0	1	up to 19 years	1	0	5	0	1
1375	201	27	female	0	48	1	0	O	1	0	8	east	east	1	10	Yes	5	0	0	0	1	up to 19 years	1	0	5	0	1
1376	201	62	female	0	17	1	0	O	1	0	8	east	east	1	10	Yes	7	0	0	1	1	up to 19 years	1	0	7	0	1
1377	201	62	female	0	16	1	0	O	1	0	8	east	east	1	10	Yes	7	0	0	1	1	up to 19 years	1	0	7	0	1
1378	201	62	female	0	27	1	0	O	1	0	8	east	east	1	10	Yes	7	0	0	1	1	up to 19 years	1	0	7	0	1
1379	201	62	female	0	38	1	0	O	1	0	8	east	east	1	10	Yes	7	0	0	0	1	up to 19 years	1	0	7	0	1
1380	201	62	female	0	36	1	0	O	1	0	8	east	east	1	10	Yes	7	0	0	0	1	up to 19 years	1	0	7	0	1
1381	201	62	female	0	34	1	0	O	1	0	8	east	east	1	10	Yes	7	0	1	0	1	up to 19 years	1	0	7	0	1
1382	201	62	female	0	26	1	0	O	1	0	8	east	east	1	10	Yes	7	0	0	1	1	up to 19 years	1	0	7	0	1
1383	201	62	female	0	16	0	0	O	1	0	8	east	east	1	10	Yes	7	0	0	1	1	up to 19 years	1	0	7	0	1
1384	201	62	female	0	14	0	0	O	1	0	8	east	east	1	10	Yes	7	0	1	1	1	up to 19 years	1	0	7	0	1
1385	201	63	female	0	36	0	0	O	1	0	8	east	east	1	10	Yes	7	0	0	0	1	up to 19 years	1	0	7	0	1
1386	201	63	female	0	34	0	0	O	1	0	8	east	east	1	10	Yes	7	0	1	0	1	up to 19 years	1	0	7	0	1
1387	201	65	female	0	15	0	0	O	1	0	8	east	east	1	10	Yes	2	1	1	1	1	up to 19 years	1	1	2	0	1
1388	202	43	female	0	27	1	0	O	1	0	8	east	east	1	10	Yes	5	0	0	1	1	up to 19 years	1	0	5	0	1
1389	202	43	female	0	28	1	0	O	1	0	8	east	east	1	10	Yes	5	0	0	1	1	up to 19 years	1	0	5	0	1
1390	202	43	female	0	36	1	0	O	1	0	8	east	east	1	10	Yes	5	0	0	0	1	up to 19 years	1	0	5	0	1
1391	202	43	female	0	35	1	0	O	1	0	8	east	east	1	10	Yes	5	0	1	0	1	up to 19 years	1	0	5	0	1
1392	202	43	female	0	47	1	0	O	1	0	8	east	east	1	10	Yes	5	0	0	0	1	up to 19 years	1	0	5	0	1
1393	202	43	female	0	48	1	0	O	1	0	8	east	east	1	10	Yes	5	0	0	0	1	up to 19 years	1	0	5	0	1
1394	202	43	female	0	24	1	1	OD	1	0	8	east	east	1	10	Yes	5	0	1	1	1	up to 19 years	1	0	5	0	1
1395	202	43	female	0	25	1	1	OM	1	0	8	east	east	1	10	Yes	5	0	1	1	1	up to 19 years	1	0	5	0	1
1396	203	35	female	0	16	1	0	O	1	0	8	east	east	1	10	Yes	4	0	0	1	1	up to 19 years	1	0	4	0	1
1397	203	35	female	0	15	1	1	OM	1	0	8	east	east	1	10	Yes	4	0	1	1	1	up to 19 years	1	0	4	0	1
1398	203	35	female	0	14	1	1	OD	1	0	8	east	east	1	10	Yes	4	0	1	1	1	up to 19 years	1	0	4	0	1
1399	203	35	female	0	46	1	0	O	1	0	8	east	east	1	10	Yes	4	0	0	0	1	up to 19 years	1	0	4	0	1
1400	203	35	female	0	34	0	0	O	1	0	8	east	east	1	10	Yes	4	0	1	0	1	up to 19 years	1	0	4	0	1
1401	203	35	female	0	37	0	0	O	1	0	8	east	east	1	10	Yes	4	0	0	0	1	up to 19 years	1	0	4	0	1
1402	203	35	female	0	35	0	0	O	1	0	8	east	east	1	10	Yes	4	0	1	0	1	up to 19 years	1	0	4	0	1
1403	203	35	female	0	36	0	0	O	1	0	8	east	east	1	10	Yes	4	0	0	0	1	up to 19 years	1	0	4	0	1
1404	203	35	female	0	47	1	0	O	1	0	8	east	east	1	10	Yes	4	1	0	0	1	up to 19 years	1	1	4	0	1
1405	204	10	female	0	16	0	0	O	1	0	8	east	east	1	10	Yes	6	0	0	1	1	up to 19 years	1	0	6	0	1
1406	204	10	female	0	26	0	0	O	1	0	8	east	east	1	10	Yes	6	0	0	1	1	up to 19 years	1	0	6	0	1
1407	204	10	female	0	36	0	0	O	1	0	8	east	east	1	10	Yes	6	0	0	0	1	up to 19 years	1	0	6	0	1
1408	204	10	female	0	46	0	0	O	1	0	8	east	east	1	10	Yes	6	0	0	0	1	up to 19 years	1	0	6	0	1
1409	205	9	male	0	16	1	0	P	1	0	8	east	east	1	10	Yes	4	0	0	1	1	up to 19 years	1	0	4	0	1
1410	205	9	male	0	16	1	0	O	1	0	8	east	east	1	10	Yes	5	0	0	1	1	up to 19 years	1	0	5	0	1
1411	205	9	male	0	26	1	0	P	1	0	8	east	east	1	10	Yes	5	0	0	1	1	up to 19 years	1	0	5	0	1
1412	205	9	male	0	36	1	0	O	1	0	8	east	east	1	10	Yes	5	0	0	0	1	up to 19 years	1	0	5	0	1
1413	205	8	male	0	46	1	0	O	1	0	8	east	east	1	10	Yes	1	1	0	0	1	up to 19 years	1	1	1	0	1
1414	206	26	male	0	17	1	0	O	1	0	8	east	east	1	15	Yes	8	0	0	1	1	up to 19 years	1	0	8	0	1
1415	206	26	male	0	16	1	0	O	1	0	8	east	east	1	15	Yes	8	0	0	1	1	up to 19 years	1	0	8	0	1
1416	206	26	male	0	15	1	0	O	1	0	8	east	east	1	15	Yes	8	0	1	1	1	up to 19 years	1	0	8	0	1
1417	206	26	male	0	24	1	0	O	1	0	8	east	east	1	15	Yes	8	0	1	1	1	up to 19 years	1	0	8	0	1
1418	206	26	male	0	25	1	0	O	1	0	8	east	east	1	15	Yes	8	0	1	1	1	up to 19 years	1	0	8	0	1
1419	206	26	male	0	45	1	0	O	1	0	8	east	east	1	15	Yes	8	0	1	0	1	up to 19 years	1	0	8	0	1
1420	206	26	male	0	46	1	0	O	1	0	8	east	east	1	15	Yes	8	0	0	0	1	up to 19 years	1	0	8	0	1
1421	206	26	male	0	47	1	0	O	1	0	8	east	east	1	15	Yes	8	0	0	0	1	up to 19 years	1	0	8	0	1
1422	207	32	female	0	34	0	0	O	1	0	8	east	east	1	10	Yes	6	0	1	0	1	up to 19 years	1	0	6	0	1
1423	207	32	female	0	35	0	0	O	1	0	8	east	east	1	10	Yes	6	0	1	0	1	up to 19 years	1	0	6	0	1
1424	207	32	female	0	48	0	0	O	1	0	8	east	east	1	10	Yes	6	0	0	0	1	up to 19 years	1	0	6	0	1
1425	207	32	female	0	45	0	0	O	1	0	8	east	east	1	10	Yes	6	0	1	0	1	up to 19 years	1	0	6	0	1
1426	208	30	female	0	17	1	0	O	1	0	8	east	east	1	10	Yes	5	0	0	1	1	up to 19 years	1	0	5	0	1
1427	208	30	female	0	16	1	0	O	1	0	8	east	east	1	10	Yes	5	0	0	1	1	up to 19 years	1	0	5	0	1
1428	208	30	female	0	15	1	0	O	1	0	8	east	east	1	10	Yes	5	0	1	1	1	up to 19 years	1	0	5	0	1
1429	208	30	female	0	14	1	0	O	1	0	8	east	east	1	10	Yes	5	0	1	1	1	up to 19 years	1	0	5	0	1
1430	208	30	female	0	24	1	0	O	1	0	8	east	east	1	10	Yes	5	0	1	1	1	up to 19 years	1	0	5	0	1
1431	208	30	female	0	25	1	0	O	1	0	8	east	east	1	10	Yes	5	0	1	1	1	up to 19 years	1	0	5	0	1
1432	208	30	female	0	47	1	0	O	1	0	8	east	east	1	10	Yes	5	0	0	0	1	up to 19 years	1	0	5	0	1
1433	208	30	female	0	27	1	0	O	1	0	8	east	east	1	10	Yes	5	0	0	1	1	up to 19 years	1	0	5	0	1
1434	208	30	female	0	38	1	0	O	1	0	8	east	east	1	10	Yes	5	0	0	0	1	up to 19 years	1	0	5	0	1
1435	208	30	female	0	37	1	0	O	1	0	8	east	east	1	10	Yes	5	0	0	0	1	up to 19 years	1	0	5	0	1
1436	208	30	female	0	45	1	1	OD	1	0	8	east	east	1	10	Yes	5	0	1	0	1	up to 19 years	1	0	5	0	1
1437	208	30	female	0	46	1	0	O	1	0	8	east	east	1	10	Yes	5	0	0	0	1	up to 19 years	1	0	5	0	1
1438	208	30	female	0	28	1	0	O	1	0	8	east	east	1	10	Yes	5	0	0	1	1	up to 19 years	1	0	5	0	1
1439	208	30	female	0	36	1	0	O	1	0	8	east	east	1	10	Yes	5	0	0	0	1	up to 19 years	1	0	5	0	1
1440	209	28	male	0	17	1	0	O	1	0	8	east	east	1	10	Yes	6	0	0	1	1	up to 19 years	1	0	6	0	1
1441	209	28	male	0	27	1	0	O	1	0	8	east	east	1	10	Yes	6	0	0	1	1	up to 19 years	1	0	6	0	1
1442	209	28	male	0	37	1	0	O	1	0	8	east	east	1	10	Yes	6	0	0	0	1	up to 19 years	1	0	6	0	1
1443	209	28	male	0	35	1	0	O	1	0	8	east	east	1	10	Yes	6	0	1	0	1	up to 19 years	1	0	6	0	1
1444	209	28	male	0	46	1	0	O	1	0	8	east	east	1	10	Yes	6	0	0	0	1	up to 19 years	1	0	6	0	1
1445	209	28	male	0	47	1	0	O	1	0	8	east	east	1	10	Yes	6	0	0	0	1	up to 19 years	1	0	6	0	1
1446	209	28	male	0	16	1	0	O	1	0	8	east	east	1	10	Yes	6	0	0	1	1	up to 19 years	1	0	6	0	1
1447	209	28	male	0	18	1	0	O	1	0	8	east	east	1	10	Yes	6	0	0	1	1	up to 19 years	1	0	6	0	1
1448	210	47	female	0	15	1	1	MOD	1	0	8	east	east	1	15	Yes	6	0	1	1	1	up to 19 years	1	0	6	0	1
1449	210	47	female	0	16	0	1	MOD	1	0	8	east	east	1	15	Yes	6	0	0	1	1	up to 19 years	1	0	6	0	1
1450	210	46	female	0	25	1	1	MOD	1	0	8	east	east	1	15	Yes	7	0	1	1	1	up to 19 years	1	0	7	0	1
1451	210	46	female	0	26	1	1	MOD	1	0	8	east	east	1	15	Yes	7	0	0	1	1	up to 19 years	1	0	7	0	1
1452	210	46	female	0	27	1	1	MOD	1	0	8	east	east	1	15	Yes	7	0	0	1	1	up to 19 years	1	0	7	0	1
1453	210	46	female	0	37	1	0	O	1	0	8	east	east	1	15	Yes	7	0	0	0	1	up to 19 years	1	0	7	0	1
1454	210	46	female	0	34	1	1	MOD	1	0	8	east	east	1	15	Yes	7	0	1	0	1	up to 19 years	1	0	7	0	1
1455	210	46	female	0	35	1	1	MOD	1	0	8	east	east	1	15	Yes	7	0	1	0	1	up to 19 years	1	0	7	0	1
1456	210	46	female	0	44	1	1	MOD	1	0	8	east	east	1	15	Yes	7	0	1	0	1	up to 19 years	1	0	7	0	1
1457	210	46	female	0	45	1	1	MOD	1	0	8	east	east	1	15	Yes	7	0	1	0	1	up to 19 years	1	0	7	0	1
1458	210	46	female	0	46	1	0	O	1	0	8	east	east	1	15	Yes	7	0	0	0	1	up to 19 years	1	0	7	0	1
1459	211	17	female	0	16	1	0	O	1	0	8	east	east	1	10	Yes	4	0	0	1	1	up to 19 years	1	0	4	0	1
1460	211	17	female	0	26	1	0	O	1	0	8	east	east	1	10	Yes	4	0	0	1	1	up to 19 years	1	0	4	0	1
1461	211	17	female	0	36	1	0	O	1	0	8	east	east	1	10	Yes	4	0	0	0	1	up to 19 years	1	0	4	0	1
1462	211	17	female	0	46	1	0	O	1	0	8	east	east	1	10	Yes	4	0	0	0	1	up to 19 years	1	0	4	0	1
1463	211	17	female	0	37	1	0	O	1	0	8	east	east	1	10	Yes	4	0	0	0	1	up to 19 years	1	0	4	0	1
1464	211	17	female	0	47	1	0	O	1	0	8	east	east	1	10	Yes	4	0	0	0	1	up to 19 years	1	0	4	0	1
1465	211	32	female	0	14	1	1	OD	1	0	8	east	east	1	10	Yes	5	0	1	1	1	up to 19 years	1	0	5	0	1
1466	211	32	female	0	24	1	1	OD	1	0	8	east	east	1	10	Yes	5	0	1	1	1	up to 19 years	1	0	5	0	1
1467	211	32	female	0	26	1	0	M	1	0	8	east	east	1	10	Yes	5	0	0	1	1	up to 19 years	1	0	5	0	1
1468	212	32	female	0	37	1	0	O	1	0	8	east	east	1	10	Yes	5	0	0	0	1	up to 19 years	1	0	5	0	1
1469	212	32	female	0	15	0	1	OD	1	0	2	Center	Center	1	11	Yes	4	0	1	1	1	up to 19 years	1	0	4	0	1
1470	212	32	female	0	46	1	0	O	1	0	2	Center	Center	1	11	Yes	5	0	0	0	1	up to 19 years	1	0	5	0	1
1471	212	32	female	0	47	1	0	O	1	0	2	Center	Center	1	11	Yes	5	0	0	0	1	up to 19 years	1	0	5	0	1
1472	213	30	female	0	16	1	0	O	1	0	2	Center	Center	1	11	Yes	4	0	0	1	1	up to 19 years	1	0	4	0	1
1473	213	30	female	0	26	1	0	O	1	0	2	Center	Center	1	11	Yes	4	0	0	1	1	up to 19 years	1	0	4	0	1
1474	213	30	female	0	36	1	0	O	1	0	2	Center	Center	1	11	Yes	4	0	0	0	1	up to 19 years	1	0	4	0	1
1475	213	30	female	0	46	1	0	O	1	0	2	Center	Center	1	11	Yes	4	0	0	0	1	up to 19 years	1	0	4	0	1
1476	213	30	female	0	37	1	0	O	1	0	2	Center	Center	1	11	Yes	4	0	0	0	1	up to 19 years	1	0	4	0	1
1477	214	9	male	0	26	0	1	OP	1	0	2	Center	Center	1	11	Yes	5	0	0	1	1	up to 19 years	1	0	5	0	1
1478	214	8	male	0	16	0	1	OP	1	0	2	Center	Center	1	11	Yes	6	0	0	1	1	up to 19 years	1	0	6	0	1
1479	215	34	female	0	17	1	0	O	1	0	8	east	east	1	15	Yes	5	0	0	1	1	up to 19 years	1	0	5	0	1
1480	215	34	female	0	18	1	0	O	1	0	8	east	east	1	15	Yes	5	0	0	1	1	up to 19 years	1	0	5	0	1
1481	215	34	female	0	16	0	0	O	1	0	8	east	east	1	15	Yes	5	0	0	1	1	up to 19 years	1	0	5	0	1
1482	215	34	female	0	45	1	0	D	1	0	8	east	east	1	15	Yes	5	0	1	0	1	up to 19 years	1	0	5	0	1
1483	215	33	female	0	24	1	1	MOD	1	0	8	east	east	1	15	Yes	6	0	1	1	1	up to 19 years	1	0	6	0	1
1484	215	33	female	0	24	1	0	M	1	0	8	east	east	1	15	Yes	6	0	1	1	1	up to 19 years	1	0	6	0	1
1485	215	33	female	0	35	1	0	O	1	0	8	east	east	1	15	Yes	6	0	1	0	1	up to 19 years	1	0	6	0	1
1486	215	33	female	0	36	1	0	O	1	0	8	east	east	1	15	Yes	6	0	0	0	1	up to 19 years	1	0	6	0	1
1487	215	33	female	0	26	1	1	MODPV	1	0	8	east	east	1	15	Yes	6	0	0	1	1	up to 19 years	1	0	6	0	1
1488	216	32	male	0	16	1	0	O	1	0	2	Center	Center	1	11	Yes	5	0	0	1	1	up to 19 years	1	0	5	0	1
1489	216	32	male	0	14	1	0	O	1	0	2	Center	Center	1	11	Yes	5	0	1	1	1	up to 19 years	1	0	5	0	1
1490	216	32	male	0	15	1	0	O	1	0	2	Center	Center	1	11	Yes	5	0	1	1	1	up to 19 years	1	0	5	0	1
1491	216	32	male	0	24	1	0	O	1	0	2	Center	Center	1	11	Yes	5	0	1	1	1	up to 19 years	1	0	5	0	1
1492	216	32	male	0	25	1	0	O	1	0	2	Center	Center	1	11	Yes	5	0	1	1	1	up to 19 years	1	0	5	0	1
1493	216	32	male	0	36	1	0	O	1	0	2	Center	Center	1	11	Yes	5	0	0	0	1	up to 19 years	1	0	5	0	1
1494	216	32	male	0	37	1	0	O	1	0	2	Center	Center	1	11	Yes	5	0	0	0	1	up to 19 years	1	0	5	0	1
1495	216	32	male	0	44	1	0	O	1	0	2	Center	Center	1	11	Yes	5	0	1	0	1	up to 19 years	1	0	5	0	1
1496	216	32	male	0	45	1	0	O	1	0	2	Center	Center	1	11	Yes	5	0	1	0	1	up to 19 years	1	0	5	0	1
1497	216	32	male	0	46	1	0	O	1	0	2	Center	Center	1	11	Yes	5	0	0	0	1	up to 19 years	1	0	5	0	1
1498	217	48	female	0	14	1	1	MOD	1	0	2	Center	Center	1	25	Yes	5	0	1	1	2	>19 years	1	0	5	0	1
1499	217	45	female	0	15	1	1	MOD	1	0	2	Center	Center	1	25	Yes	8	0	1	1	2	>19 years	1	0	8	0	1
1500	217	45	female	0	16	1	1	OM	1	0	2	Center	Center	1	25	Yes	8	0	0	1	2	>19 years	1	0	8	0	1
1501	217	45	female	0	28	1	0	O	1	0	2	Center	Center	1	25	Yes	8	0	0	1	2	>19 years	1	0	8	0	1
1502	217	45	female	0	38	1	0	O	1	0	2	Center	Center	1	25	Yes	8	0	0	0	2	>19 years	1	0	8	0	1
1503	217	45	female	0	47	1	1	OD	1	0	2	Center	Center	1	25	Yes	8	0	0	0	2	>19 years	1	0	8	0	1
1504	217	45	female	0	46	1	1	MOD	1	0	2	Center	Center	1	25	Yes	8	0	0	0	2	>19 years	1	0	8	0	1
1505	217	45	female	0	45	1	1	MOD	0	0	2	Center	Center	1	25	Yes	8	0	1	0	2	>19 years	1	0	8	0	0
1506	217	45	female	0	44	1	1	OD	1	0	2	Center	Center	1	25	Yes	8	0	1	0	2	>19 years	1	0	8	0	1
1507	218	36	male	0	14	1	1	OD	1	0	2	Center	Center	1	25	Yes	8	0	1	1	2	>19 years	1	0	8	0	1
1508	218	36	male	0	15	1	1	OM	1	0	2	Center	Center	1	25	Yes	8	0	1	1	2	>19 years	1	0	8	0	1
1509	218	36	male	0	24	1	0	O	1	0	2	Center	Center	1	25	Yes	8	0	1	1	2	>19 years	1	0	8	0	1
1510	218	36	male	0	25	1	0	O	1	0	2	Center	Center	1	25	Yes	8	0	1	1	2	>19 years	1	0	8	0	1
1511	218	36	male	0	26	1	0	O	1	0	2	Center	Center	1	25	Yes	8	0	0	1	2	>19 years	1	0	8	0	1
1512	218	36	male	0	27	1	0	O	1	0	2	Center	Center	1	25	Yes	8	0	0	1	2	>19 years	1	0	8	0	1
1513	218	36	male	0	28	1	0	O	1	0	2	Center	Center	1	25	Yes	8	0	0	1	2	>19 years	1	0	8	0	1
1514	218	36	male	0	38	1	0	O	1	0	2	Center	Center	1	25	Yes	8	0	0	0	2	>19 years	1	0	8	0	1
1515	218	36	male	0	37	1	0	O	1	0	2	Center	Center	1	25	Yes	8	0	0	0	2	>19 years	1	0	8	0	1
1516	218	36	male	0	36	1	0	O	1	0	2	Center	Center	1	25	Yes	8	0	0	0	2	>19 years	1	0	8	0	1
1517	218	36	male	0	35	1	0	O	1	0	2	Center	Center	1	25	Yes	8	0	1	0	2	>19 years	1	0	8	0	1
1518	218	36	male	0	48	1	0	O	1	0	2	Center	Center	1	25	Yes	8	0	0	0	2	>19 years	1	0	8	0	1
1519	219	66	male	0	24	1	1	OD	1	0	2	Center	Center	1	31	Yes	5	0	1	1	3	>19 years	1	0	5	0	1
1520	219	66	male	0	25	1	1	MOD	1	0	2	Center	Center	1	31	Yes	5	0	1	1	3	>19 years	1	0	5	0	1
1521	219	66	male	0	28	1	1	OM	1	0	2	Center	Center	1	31	Yes	5	0	0	1	3	>19 years	1	0	5	0	1
1522	219	66	male	0	38	1	0	O	1	0	2	Center	Center	1	31	Yes	5	0	0	0	3	>19 years	1	0	5	0	1
1523	219	66	male	0	34	1	1	OM	1	0	2	Center	Center	1	31	Yes	5	0	1	0	3	>19 years	1	0	5	0	1
1524	219	66	male	0	46	1	1	OM	1	0	2	Center	Center	1	31	Yes	5	0	0	0	3	>19 years	1	0	5	0	1
1525	219	66	male	0	46	1	0	O	1	0	2	Center	Center	1	31	Yes	5	0	0	0	3	>19 years	1	0	5	0	1
1526	219	66	male	0	44	1	1	OD	1	0	2	Center	Center	1	31	Yes	5	0	1	0	3	>19 years	1	0	5	0	1
1527	219	66	male	0	47	1	1	OM	1	0	2	Center	Center	1	31	Yes	4	1	0	0	3	>19 years	1	1	4	0	1
1528	220	50	male	0	24	1	0	O	1	0	2	Center	Center	1	30	No	6	0	1	1	3	>19 years	1	0	6	0	1
1529	220	50	male	0	38	1	1	MODP	1	0	2	Center	Center	1	30	No	6	0	0	0	3	>19 years	1	0	6	0	1
1530	220	50	male	0	47	1	0	O	1	0	2	Center	Center	1	30	No	6	0	0	0	3	>19 years	1	0	6	0	1
1531	220	50	male	0	46	1	0	O	1	0	2	Center	Center	1	30	No	6	0	0	0	3	>19 years	1	0	6	0	1
1532	220	50	male	0	45	1	1	MOD	1	0	2	Center	Center	1	30	No	6	0	1	0	3	>19 years	1	0	6	0	1
1533	221	8	female	0	36	0	0	O	1	0	1	West	west	0	32	Yes	4	0	0	0	3	>19 years	1	0	4	0	1
1534	222	39	male	0	26	1	0	O	1	0	2	Center	Center	1	25	Yes	8	0	0	1	2	>19 years	1	0	8	0	1
1535	222	39	male	0	27	1	0	O	1	0	2	Center	Center	1	25	Yes	8	0	0	1	2	>19 years	1	0	8	0	1
1536	222	39	male	0	28	1	1	OM	1	0	2	Center	Center	1	25	Yes	8	0	0	1	2	>19 years	1	0	8	0	1
1537	222	39	male	0	37	1	0	O	1	0	2	Center	Center	1	25	Yes	8	0	0	0	2	>19 years	1	0	8	0	1
1538	222	39	male	0	38	1	0	O	1	0	2	Center	Center	1	25	Yes	8	0	0	0	2	>19 years	1	0	8	0	1
1539	222	39	male	0	47	1	0	O	1	0	2	Center	Center	1	25	Yes	8	0	0	0	2	>19 years	1	0	8	0	1
1540	222	39	male	0	48	1	0	O	1	0	2	Center	Center	1	25	Yes	8	0	0	0	2	>19 years	1	0	8	0	1
1541	222	39	male	0	17	1	0	O	1	0	2	Center	Center	1	25	Yes	8	0	0	1	2	>19 years	1	0	8	0	1
1542	222	39	male	0	18	1	0	O	1	0	2	Center	Center	1	25	Yes	8	0	0	1	2	>19 years	1	0	8	0	1
1543	222	39	male	0	18	1	0	O	1	0	2	Center	Center	1	25	Yes	8	0	0	1	2	>19 years	1	0	8	0	1
1544	222	39	male	0	14	0	0	O	1	0	2	Center	Center	1	25	Yes	8	0	1	1	2	>19 years	1	0	8	0	1
1545	222	39	male	0	15	0	0	O	1	0	2	Center	Center	1	25	Yes	8	0	1	1	2	>19 years	1	0	8	0	1
1546	222	39	male	0	16	0	1	OM	1	0	2	Center	Center	1	25	Yes	8	0	0	1	2	>19 years	1	0	8	0	1
1547	223	15	male	0	16	1	0	O	1	0	2	Center	Center	1	11	Yes	4	0	0	1	1	up to 19 years	1	0	4	0	1
1548	223	15	male	0	17	1	0	O	1	0	2	Center	Center	1	11	Yes	4	0	0	1	1	up to 19 years	1	0	4	0	1
1549	223	15	male	0	46	1	0	O	1	0	2	Center	Center	1	11	Yes	4	0	0	0	1	up to 19 years	1	0	4	0	1
1550	223	15	male	0	47	1	0	O	1	0	2	Center	Center	1	11	Yes	4	0	0	0	1	up to 19 years	1	0	4	0	1
1551	223	15	male	0	27	1	0	O	1	0	2	Center	Center	1	11	Yes	4	0	0	1	1	up to 19 years	1	0	4	0	1
1552	224	19	male	0	36	1	0	O	1	0	2	Center	Center	1	30	No	4	0	0	0	3	>19 years	1	0	4	0	1
1553	224	9	male	0	26	1	0	O	0	0	2	Center	Center	1	30	No	13	0	0	1	3	>19 years	1	0	13	0	0
1554	224	9	male	0	16	1	0	O	0	0	2	Center	Center	1	30	No	13	0	0	1	3	>19 years	1	0	13	0	0
1555	224	9	male	0	46	1	0	O	1	0	2	Center	Center	1	30	No	13	0	0	0	3	>19 years	1	0	13	0	1
1556	224	13	male	0	37	0	0	O	1	0	2	Center	Center	1	31	Yes	8	0	0	0	3	>19 years	1	0	8	0	1
1557	225	50	male	0	14	0	0	O	1	0	2	Center	Center	1	31	Yes	4	0	1	1	3	>19 years	1	0	4	0	1
1558	225	50	male	0	24	0	0	O	1	0	2	Center	Center	1	31	Yes	4	0	1	1	3	>19 years	1	0	4	0	1
1559	225	47	male	0	27	1	0	P	1	0	2	Center	Center	1	31	Yes	7	0	0	1	3	>19 years	1	0	7	0	1
1560	225	47	male	0	35	1	0	O	1	0	2	Center	Center	1	31	Yes	7	0	1	0	3	>19 years	1	0	7	0	1
1561	225	47	male	0	16	1	0	P	1	0	2	Center	Center	1	31	Yes	7	0	0	1	3	>19 years	1	0	7	0	1
1562	225	43	male	0	44	1	0	O	1	0	2	Center	Center	1	31	Yes	11	0	1	0	3	>19 years	1	0	11	0	1
1563	225	43	male	0	45	1	0	O	1	0	2	Center	Center	1	31	Yes	11	0	1	0	3	>19 years	1	0	11	0	1
1564	225	42	male	0	27	1	0	O	1	0	2	Center	Center	1	31	Yes	12	0	0	1	3	>19 years	1	0	12	0	1
1565	225	42	male	0	26	1	0	O	1	0	2	Center	Center	1	31	Yes	12	0	0	1	3	>19 years	1	0	12	0	1
1566	225	42	male	0	24	1	0	O	1	0	2	Center	Center	1	31	Yes	12	0	1	1	3	>19 years	1	0	12	0	1
1567	225	42	male	0	25	1	0	O	1	0	2	Center	Center	1	31	Yes	12	0	1	1	3	>19 years	1	0	12	0	1
1568	225	42	male	0	37	1	0	O	1	0	2	Center	Center	1	31	Yes	12	0	0	0	3	>19 years	1	0	12	0	1
1569	225	41	male	0	17	1	0	O	1	0	2	Center	Center	1	31	Yes	13	0	0	1	3	>19 years	1	0	13	0	1
1570	225	41	male	0	15	1	0	O	1	0	2	Center	Center	1	31	Yes	13	0	1	1	3	>19 years	1	0	13	0	1
1571	225	41	male	0	14	1	0	O	1	0	2	Center	Center	1	31	Yes	13	0	1	1	3	>19 years	1	0	13	0	1
1572	225	49	male	0	47	1	1	OD	1	0	2	Center	Center	1	25	Yes	5	0	0	0	2	>19 years	1	0	5	0	1
1573	225	47	male	0	34	1	0	O	1	0	2	Center	Center	1	25	Yes	7	0	1	0	2	>19 years	1	0	7	0	1
1574	226	13	female	0	26	1	0	O	0	0	2	Center	Center	1	25	Yes	6	0	0	1	2	>19 years	1	0	6	0	0
1575	227	37	male	0	27	1	1	OP	0	0	2	Center	Center	1	30	No	10	0	0	1	3	>19 years	1	0	10	0	0
1576	227	35	male	0	24	1	1	OD	0	0	2	Center	Center	1	30	No	12	0	1	1	3	>19 years	1	0	12	0	0
1577	228	37	male	0	17	1	0	O	1	0	2	Center	Center	1	30	No	11	0	0	1	3	>19 years	1	0	11	0	1
1578	228	37	male	0	16	1	1	OP	1	0	2	Center	Center	1	30	No	11	0	0	1	3	>19 years	1	0	11	0	1
1579	228	37	male	0	15	1	0	O	1	0	2	Center	Center	1	30	No	11	0	1	1	3	>19 years	1	0	11	0	1
1580	228	37	male	0	14	1	0	O	1	0	2	Center	Center	1	30	No	11	0	1	1	3	>19 years	1	0	11	0	1
1581	228	37	male	0	25	1	1	OM	1	0	2	Center	Center	1	30	No	11	0	1	1	3	>19 years	1	0	11	0	1
1582	228	37	male	0	34	1	0	O	1	0	2	Center	Center	1	30	No	11	0	1	0	3	>19 years	1	0	11	0	1
1583	228	37	male	0	35	1	1	OD	1	0	2	Center	Center	1	30	No	11	0	1	0	3	>19 years	1	0	11	0	1
1584	228	37	male	0	36	1	1	MOD	1	0	2	Center	Center	1	30	No	11	0	0	0	3	>19 years	1	0	11	0	1
1585	228	37	male	0	36	1	0	O	1	0	2	Center	Center	1	30	No	11	0	0	0	3	>19 years	1	0	11	0	1
1586	228	37	male	0	38	1	0	O	1	0	2	Center	Center	1	30	No	11	0	0	0	3	>19 years	1	0	11	0	1
1587	228	37	male	0	48	1	0	O	1	0	2	Center	Center	1	30	No	11	0	0	0	3	>19 years	1	0	11	0	1
1588	228	37	male	0	47	1	0	O	1	0	2	Center	Center	1	30	No	11	0	0	0	3	>19 years	1	0	11	0	1
1589	228	37	male	0	45	1	0	O	1	0	2	Center	Center	1	30	No	11	0	1	0	3	>19 years	1	0	11	0	1
1590	228	37	male	0	44	1	0	O	1	0	2	Center	Center	1	30	No	11	0	1	0	3	>19 years	1	0	11	0	1
1591	228	37	male	0	37	1	1	OD	1	0	2	Center	Center	1	31	Yes	11	0	0	0	3	>19 years	1	0	11	0	1
1592	229	49	female	0	27	1	1	OM	1	0	2	Center	Center	1	25	Yes	5	0	0	1	2	>19 years	1	0	5	0	1
1593	229	49	female	0	37	1	0	O	1	0	2	Center	Center	1	25	Yes	5	0	0	0	2	>19 years	1	0	5	0	1
1594	229	48	female	0	17	1	1	MOD	1	0	2	Center	Center	1	25	Yes	6	0	0	1	2	>19 years	1	0	6	0	1
1595	229	48	female	0	15	1	1	MOD	1	0	2	Center	Center	1	25	Yes	6	0	1	1	2	>19 years	1	0	6	0	1
1596	229	48	female	0	14	1	1	OD	1	0	2	Center	Center	1	25	Yes	6	0	1	1	2	>19 years	1	0	6	0	1
1597	229	48	female	0	24	1	1	OD	1	0	2	Center	Center	1	25	Yes	6	0	1	1	2	>19 years	1	0	6	0	1
1598	229	48	female	0	25	1	1	OD	1	0	2	Center	Center	1	25	Yes	6	0	1	1	2	>19 years	1	0	6	0	1
1599	229	48	female	0	34	1	0	O	1	0	2	Center	Center	1	25	Yes	6	0	1	0	2	>19 years	1	0	6	0	1
1600	229	48	female	0	35	1	0	O	1	0	2	Center	Center	1	25	Yes	6	0	1	0	2	>19 years	1	0	6	0	1
1601	229	48	female	0	36	1	0	O	1	0	2	Center	Center	1	25	Yes	6	0	0	0	2	>19 years	1	0	6	0	1
1602	229	48	female	0	47	1	0	O	1	0	2	Center	Center	1	25	Yes	6	0	0	0	2	>19 years	1	0	6	0	1
1603	229	48	female	0	46	1	0	O	1	0	2	Center	Center	1	25	Yes	6	0	0	0	2	>19 years	1	0	6	0	1
1604	229	48	female	0	45	1	0	O	1	0	2	Center	Center	1	25	Yes	6	0	1	0	2	>19 years	1	0	6	0	1
1605	229	48	female	0	44	1	0	O	1	0	2	Center	Center	1	25	Yes	6	0	1	0	2	>19 years	1	0	6	0	1
1606	229	48	female	0	16	1	1	MOD	1	0	2	Center	Center	1	25	Yes	6	1	0	1	2	>19 years	1	1	6	0	1
1607	230	11	male	0	17	1	0	O	1	0	2	Center	Center	1	30	No	4	0	0	1	3	>19 years	1	0	4	0	1
1608	230	51	male	0	16	1	0	O	1	0	3	West	west	1	20	No	14	0	0	1	2	>19 years	1	0	14	0	1
1609	230	51	male	0	15	1	1	OD	1	0	3	West	west	1	20	No	14	0	1	1	2	>19 years	1	0	14	0	1
1610	230	51	male	0	24	1	0	O	1	0	3	West	west	1	20	No	14	0	1	1	2	>19 years	1	0	14	0	1
1611	230	51	male	0	25	1	0	O	1	0	3	West	west	1	20	No	14	0	1	1	2	>19 years	1	0	14	0	1
1612	230	51	male	0	26	1	1	OM	1	0	3	West	west	1	20	No	14	0	0	1	2	>19 years	1	0	14	0	1
1613	230	51	male	0	27	1	0	O	1	0	3	West	west	1	20	No	14	0	0	1	2	>19 years	1	0	14	0	1
1614	230	51	male	0	37	1	1	OM	1	0	3	West	west	1	20	No	14	0	0	0	2	>19 years	1	0	14	0	1
1615	230	51	male	0	48	1	0	O	1	0	3	West	west	1	20	No	14	0	0	0	2	>19 years	1	0	14	0	1
1616	230	51	male	0	47	1	0	O	1	0	3	West	west	1	20	No	14	0	0	0	2	>19 years	1	0	14	0	1
1617	230	51	male	0	16	0	0	O	1	0	3	West	west	1	20	No	14	0	0	1	2	>19 years	1	0	14	0	1
1618	230	51	male	0	15	0	0	O	1	0	3	West	west	1	20	No	14	0	1	1	2	>19 years	1	0	14	0	1
1619	230	51	male	0	24	0	0	O	1	0	3	West	west	1	20	No	14	0	1	1	2	>19 years	1	0	14	0	1
1620	230	51	male	0	25	0	0	O	1	0	3	West	west	1	20	No	14	0	1	1	2	>19 years	1	0	14	0	1
1621	230	51	male	0	14	0	0	O	1	0	3	West	west	1	20	No	14	0	1	1	2	>19 years	1	0	14	0	1
1622	231	57	female	0	17	1	0	O	1	0	2	Center	Center	1	25	Yes	4	0	0	1	2	>19 years	1	0	4	0	1
1623	231	57	female	0	44	0	0	O	1	0	2	Center	Center	1	25	Yes	4	0	1	0	2	>19 years	1	0	4	0	1
1624	231	57	female	0	45	0	0	O	1	0	2	Center	Center	1	25	Yes	4	0	1	0	2	>19 years	1	0	4	0	1
1625	231	57	female	0	34	0	0	O	1	0	2	Center	Center	1	25	Yes	4	0	1	0	2	>19 years	1	0	4	0	1
1626	231	57	female	0	35	0	0	O	1	0	2	Center	Center	1	25	Yes	4	0	1	0	2	>19 years	1	0	4	0	1
1627	231	57	female	0	26	1	0	O	1	0	2	Center	Center	1	25	Yes	4	0	0	1	2	>19 years	1	0	4	0	1
1628	231	57	female	0	27	1	0	O	1	0	2	Center	Center	1	25	Yes	4	0	0	1	2	>19 years	1	0	4	0	1
1629	232	38	male	0	24	1	1	OD	1	0	2	Center	Center	1	25	Yes	5	0	1	1	2	>19 years	1	0	5	0	1
1630	232	38	male	0	25	1	1	OD	1	0	2	Center	Center	1	25	Yes	5	0	1	1	2	>19 years	1	0	5	0	1
1631	232	38	male	0	26	1	1	OP	1	0	2	Center	Center	1	25	Yes	5	0	0	1	2	>19 years	1	0	5	0	1
1632	232	38	male	0	27	1	1	OP	1	0	2	Center	Center	1	25	Yes	5	0	0	1	2	>19 years	1	0	5	0	1
1633	232	38	male	0	28	1	0	O	1	0	2	Center	Center	1	25	Yes	5	0	0	1	2	>19 years	1	0	5	0	1
1634	232	38	male	0	34	1	0	O	1	0	2	Center	Center	1	25	Yes	5	0	1	0	2	>19 years	1	0	5	0	1
1635	232	38	male	0	35	1	0	O	1	0	2	Center	Center	1	25	Yes	5	0	1	0	2	>19 years	1	0	5	0	1
1636	232	38	male	0	36	1	1	OV	1	0	2	Center	Center	1	25	Yes	5	0	0	0	2	>19 years	1	0	5	0	1
1637	232	38	male	0	44	1	0	O	1	0	2	Center	Center	1	25	Yes	5	0	1	0	2	>19 years	1	0	5	0	1
1638	232	38	male	0	45	1	1	OD	1	0	2	Center	Center	1	25	Yes	5	0	1	0	2	>19 years	1	0	5	0	1
1639	232	38	male	0	46	1	1	OV	1	0	2	Center	Center	1	25	Yes	5	0	0	0	2	>19 years	1	0	5	0	1
1640	232	38	male	0	47	1	0	O	1	0	2	Center	Center	1	25	Yes	5	0	0	0	2	>19 years	1	0	5	0	1
1641	232	38	male	0	48	1	0	O	1	0	2	Center	Center	1	25	Yes	5	0	0	0	2	>19 years	1	0	5	0	1
1642	232	38	male	0	15	1	0	O	1	0	2	Center	Center	1	25	Yes	5	0	1	1	2	>19 years	1	0	5	0	1
1643	232	38	male	0	16	1	1	OP	1	0	2	Center	Center	1	25	Yes	5	0	0	1	2	>19 years	1	0	5	0	1
1644	232	38	male	0	17	1	1	OV	1	0	2	Center	Center	1	25	Yes	5	0	0	1	2	>19 years	1	0	5	0	1
1645	232	38	male	0	18	1	1	OD	1	0	2	Center	Center	1	25	Yes	5	0	0	1	2	>19 years	1	0	5	0	1
1646	232	38	male	0	15	0	0	P	1	0	2	Center	Center	1	25	Yes	5	0	1	1	2	>19 years	1	0	5	0	1
1647	232	38	male	0	37	1	1	OV	1	0	2	Center	Center	1	25	Yes	5	0	0	0	2	>19 years	1	0	5	0	1
1648	232	38	male	0	14	1	1	OD	1	0	2	Center	Center	1	25	Yes	5	1	1	1	2	>19 years	1	1	5	0	1
1649	233	38	male	0	27	1	0	O	1	0	2	Center	Center	1	30	No	4	0	0	1	3	>19 years	1	0	4	0	1
1650	233	38	male	0	37	1	0	O	1	0	2	Center	Center	1	30	No	4	0	0	0	3	>19 years	1	0	4	0	1
1651	233	38	male	0	35	1	1	OM	1	0	2	Center	Center	1	30	No	4	0	1	0	3	>19 years	1	0	4	0	1
1652	233	38	male	0	34	1	0	O	1	0	2	Center	Center	1	30	No	4	0	1	0	3	>19 years	1	0	4	0	1
1653	233	39	male	0	26	1	1	OM	1	0	2	Center	Center	1	30	No	3	1	0	1	3	>19 years	1	1	3	0	1
1654	234	16	male	0	26	1	0	O	1	0	2	Center	Center	1	11	Yes	12	0	0	1	1	up to 19 years	1	0	12	0	1
1655	234	16	male	0	27	1	0	O	1	0	2	Center	Center	1	11	Yes	12	0	0	1	1	up to 19 years	1	0	12	0	1
1656	234	16	male	0	36	1	0	O	1	0	2	Center	Center	1	11	Yes	12	0	0	0	1	up to 19 years	1	0	12	0	1
1657	234	16	male	0	46	1	0	O	1	0	2	Center	Center	1	11	Yes	12	0	0	0	1	up to 19 years	1	0	12	0	1
1658	234	29	female	0	16	1	1	OP	1	0	2	Center	Center	1	31	Yes	4	0	0	1	3	>19 years	1	0	4	0	1
1659	234	29	female	0	17	1	1	OP	0	0	2	Center	Center	1	31	Yes	4	0	0	1	3	>19 years	1	0	4	0	0
1660	234	18	female	0	47	1	0	O	0	0	5	South	South	1	35	No	15	0	0	0	4	>19 years	1	0	15	0	0
1661	234	18	female	0	46	1	0	O	0	0	5	South	South	1	35	No	15	0	0	0	4	>19 years	1	0	15	0	0
1662	234	16	female	0	27	1	1	OP	0	0	5	South	South	1	35	No	17	0	0	1	4	>19 years	1	0	17	0	0
1663	234	15	female	0	14	1	0	O	0	0	5	South	South	1	29	Yes	18	0	1	1	3	>19 years	1	0	18	0	0
1664	234	15	female	0	25	1	0	O	1	0	5	South	South	1	29	Yes	18	0	1	1	3	>19 years	1	0	18	0	1
1665	234	15	female	0	26	1	0	O	1	0	5	South	South	1	29	Yes	18	0	0	1	3	>19 years	1	0	18	0	1
1666	234	15	female	0	36	1	0	O	1	0	5	South	South	1	29	Yes	18	0	0	0	3	>19 years	1	0	18	0	1
1667	234	15	female	0	37	1	0	O	0	0	5	South	South	1	29	Yes	18	0	0	0	3	>19 years	1	0	18	0	0
1668	234	15	female	0	47	1	1	OP	1	0	5	South	South	1	29	Yes	18	0	0	0	3	>19 years	1	0	18	0	1
1669	234	25	female	0	24	1	0	O	0	0	2	Center	Center	1	25	Yes	8	0	1	1	2	>19 years	1	0	8	0	0
1670	234	25	female	0	45	1	0	O	0	0	2	Center	Center	1	25	Yes	8	0	1	0	2	>19 years	1	0	8	0	0
1671	234	25	female	0	46	1	0	O	1	0	2	Center	Center	1	25	Yes	8	0	0	0	2	>19 years	1	0	8	0	1
1672	234	18	male	0	16	1	0	O	1	0	2	Center	Center	1	25	Yes	10	0	0	1	2	>19 years	1	0	10	0	1
1673	234	18	male	0	37	1	0	O	0	0	2	Center	Center	1	25	Yes	10	0	0	0	2	>19 years	1	0	10	0	0
1674	234	15	female	0	15	1	1	OM	1	0	5	South	South	1	29	Yes	16	1	1	1	3	>19 years	1	1	16	0	1
1675	234	18	female	0	35	1	1	OD	0	0	7	West	west	1	29	Yes	15	0	1	0	3	>19 years	1	0	15	0	0
1676	235	9	male	0	17	1	0	O	1	0	2	Center	Center	1	31	Yes	4	0	0	1	3	>19 years	1	0	4	0	1
1677	235	9	male	0	14	1	0	O	1	0	2	Center	Center	1	31	Yes	4	0	1	1	3	>19 years	1	0	4	0	1
1678	235	9	male	0	15	1	0	O	1	0	2	Center	Center	1	31	Yes	4	0	1	1	3	>19 years	1	0	4	0	1
1679	235	10	male	0	47	1	1	OV	1	0	2	Center	Center	1	31	Yes	4	0	0	0	3	>19 years	1	0	4	0	1
1680	235	10	male	0	37	1	0	O	1	0	2	Center	Center	1	31	Yes	4	0	0	0	3	>19 years	1	0	4	0	1
1681	236	45	female	0	35	0	0	O	1	0	7	West	west	1	32	Yes	4	0	1	0	3	>19 years	1	0	4	0	1
1682	236	40	female	0	15	1	0	O	1	0	2	Center	Center	1	25	Yes	9	0	1	1	2	>19 years	1	0	9	0	1
1683	236	40	female	0	16	1	0	O	1	0	2	Center	Center	1	25	Yes	9	0	0	1	2	>19 years	1	0	9	0	1
1684	236	40	female	0	17	1	0	O	1	0	2	Center	Center	1	25	Yes	9	0	0	1	2	>19 years	1	0	9	0	1
1685	236	40	female	0	24	1	0	O	1	0	2	Center	Center	1	25	Yes	9	0	1	1	2	>19 years	1	0	9	0	1
1686	236	40	female	0	25	1	0	O	1	0	2	Center	Center	1	25	Yes	9	0	1	1	2	>19 years	1	0	9	0	1
1687	236	40	female	0	26	1	0	O	1	0	2	Center	Center	1	25	Yes	9	0	0	1	2	>19 years	1	0	9	0	1
1688	236	40	female	0	27	1	0	O	1	0	2	Center	Center	1	25	Yes	9	0	0	1	2	>19 years	1	0	9	0	1
1689	236	40	female	0	34	1	0	O	1	0	2	Center	Center	1	25	Yes	9	0	1	0	2	>19 years	1	0	9	0	1
1690	236	40	female	0	35	1	0	O	1	0	2	Center	Center	1	25	Yes	9	0	1	0	2	>19 years	1	0	9	0	1
1691	236	40	female	0	37	1	0	O	1	0	2	Center	Center	1	25	Yes	9	0	0	0	2	>19 years	1	0	9	0	1
1692	236	40	female	0	44	1	0	O	1	0	2	Center	Center	1	25	Yes	9	0	1	0	2	>19 years	1	0	9	0	1
1693	236	40	female	0	45	1	0	O	1	0	2	Center	Center	1	25	Yes	9	0	1	0	2	>19 years	1	0	9	0	1
1694	237	53	male	0	17	1	1	MOD	1	0	7	West	west	1	20	No	6	0	0	1	2	>19 years	1	0	6	0	1
1695	237	53	male	0	25	1	0	M	1	0	7	West	west	1	20	No	6	0	1	1	2	>19 years	1	0	6	0	1
1696	237	53	male	0	27	1	1	MOD	1	0	7	West	west	1	20	No	6	0	0	1	2	>19 years	1	0	6	0	1
1697	237	53	male	0	34	1	0	M	1	0	7	West	west	1	20	No	6	0	1	0	2	>19 years	1	0	6	0	1
1698	237	39	male	0	24	1	1	MOD	1	0	7	West	west	1	20	No	20	0	1	1	2	>19 years	1	0	20	0	1
1699	237	53	male	0	15	1	1	OM	1	0	7	West	west	1	20	No	4	1	1	1	2	>19 years	1	1	4	0	1
1700	237	53	male	0	14	1	1	OD	1	0	7	West	west	1	20	No	4	1	1	1	2	>19 years	1	1	4	0	1
1701	238	19	female	0	14	1	0	O	1	0	7	West	west	1	32	Yes	15	0	1	1	3	>19 years	1	0	15	0	1
1702	238	19	female	0	15	1	0	O	1	0	7	West	west	1	32	Yes	15	0	1	1	3	>19 years	1	0	15	0	1
1703	238	19	female	0	16	1	0	O	1	0	7	West	west	1	32	Yes	15	0	0	1	3	>19 years	1	0	15	0	1
1704	238	19	female	0	17	1	0	O	1	0	7	West	west	1	32	Yes	15	0	0	1	3	>19 years	1	0	15	0	1
1705	238	19	female	0	24	1	0	O	1	0	7	West	west	1	32	Yes	15	0	1	1	3	>19 years	1	0	15	0	1
1706	238	19	female	0	25	1	0	O	1	0	7	West	west	1	32	Yes	15	0	1	1	3	>19 years	1	0	15	0	1
1707	238	19	female	0	26	1	0	O	1	0	7	West	west	1	32	Yes	15	0	0	1	3	>19 years	1	0	15	0	1
1708	238	19	female	0	34	1	0	O	1	0	7	West	west	1	32	Yes	15	0	1	0	3	>19 years	1	0	15	0	1
1709	238	19	female	0	44	1	0	O	1	0	7	West	west	1	32	Yes	15	0	1	0	3	>19 years	1	0	15	0	1
1710	238	19	female	0	45	1	0	O	1	0	7	West	west	1	32	Yes	15	0	1	0	3	>19 years	1	0	15	0	1
1711	238	19	female	0	46	1	1	OD	1	0	7	West	west	1	32	Yes	15	0	0	0	3	>19 years	1	0	15	0	1
1712	239	29	female	0	47	1	0	O	0	0	7	West	west	1	27	Yes	5	0	0	0	2	>19 years	1	0	5	0	0
1713	239	23	female	0	27	0	1	OM	1	0	7	West	west	1	27	Yes	11	0	0	1	2	>19 years	1	0	11	0	1
1714	239	27	female	0	36	1	1	OV	0	0	7	West	west	1	27	Yes	7	1	0	0	2	>19 years	1	1	7	0	0
1715	240	12	male	0	46	1	1	OM	1	0	7	West	west	1	27	Yes	4	0	0	0	2	>19 years	1	0	4	0	1
1716	240	9	male	0	16	1	0	O	1	0	7	West	west	1	27	Yes	7	0	0	1	2	>19 years	1	0	7	0	1
1717	240	9	male	0	26	1	0	O	1	0	7	West	west	1	27	Yes	7	0	0	1	2	>19 years	1	0	7	0	1
1718	240	8	male	0	36	1	0	O	1	0	8	east	east	1	15	Yes	9	0	0	0	1	up to 19 years	1	0	9	0	1
1719	241	21	female	0	25	1	1	OP	1	0	7	West	west	1	32	Yes	15	0	1	1	3	>19 years	1	0	15	0	1
1720	241	21	female	0	45	1	1	OD	1	0	7	West	west	1	32	Yes	15	0	1	0	3	>19 years	1	0	15	0	1
1721	241	14	female	0	15	1	0	O	1	0	9	South	South	1	28	Yes	22	0	1	1	2	>19 years	1	0	22	0	1
1722	241	13	female	0	14	1	0	O	1	0	9	South	South	1	28	Yes	23	0	1	1	2	>19 years	1	0	23	0	1
1723	241	13	female	0	17	1	0	O	0	0	9	South	South	1	28	Yes	23	0	0	1	2	>19 years	1	0	23	0	0
1724	241	13	female	0	24	1	0	O	1	0	9	South	South	1	28	Yes	23	0	1	1	2	>19 years	1	0	23	0	1
1725	241	13	female	0	27	1	1	MOD	0	0	9	South	South	1	28	Yes	23	0	0	1	2	>19 years	1	0	23	0	0
1726	241	13	female	0	28	1	0	O	1	0	9	South	South	1	28	Yes	23	0	0	1	2	>19 years	1	0	23	0	1
1727	241	13	female	0	37	1	0	O	1	0	9	South	South	1	28	Yes	23	0	0	0	2	>19 years	1	0	23	0	1
1728	241	13	female	0	35	1	0	O	1	0	9	South	South	1	28	Yes	23	0	1	0	2	>19 years	1	0	23	0	1
1729	241	13	female	0	34	1	0	O	1	0	9	South	South	1	28	Yes	23	0	1	0	2	>19 years	1	0	23	0	1
1730	241	13	female	0	47	1	1	OM	1	0	9	South	South	1	28	Yes	23	1	0	0	2	>19 years	1	1	23	0	1
1731	242	20	female	0	17	1	0	O	1	0	7	West	west	1	27	Yes	4	0	0	1	2	>19 years	1	0	4	0	1
1732	242	20	female	0	16	1	0	O	1	0	7	West	west	1	27	Yes	4	0	0	1	2	>19 years	1	0	4	0	1
1733	242	20	female	0	26	1	0	O	1	0	7	West	west	1	27	Yes	4	0	0	1	2	>19 years	1	0	4	0	1
1734	242	20	female	0	47	1	0	O	1	0	7	West	west	1	27	Yes	4	0	0	0	2	>19 years	1	0	4	0	1
1735	242	20	female	0	27	1	0	O	1	0	7	West	west	1	27	Yes	4	0	0	1	2	>19 years	1	0	4	0	1
1736	242	20	female	0	48	1	0	O	0	0	7	West	west	1	27	Yes	4	0	0	0	2	>19 years	1	0	4	0	0
1737	242	20	female	0	37	1	0	O	1	0	7	West	west	1	27	Yes	2	1	0	0	2	>19 years	1	1	2	0	1
1738	242	20	female	0	36	1	0	O	1	0	7	West	west	1	27	Yes	2	1	0	0	2	>19 years	1	1	2	0	1
1739	243	8	male	0	46	0	0	O	1	0	7	West	west	1	29	Yes	6	0	0	0	3	>19 years	1	0	6	0	1
1740	243	8	male	0	36	0	0	O	1	0	7	West	west	1	29	Yes	6	0	0	0	3	>19 years	1	0	6	0	1
1741	243	8	male	0	26	0	0	O	1	0	7	West	west	1	29	Yes	6	0	0	1	3	>19 years	1	0	6	0	1
1742	243	8	male	0	16	0	0	O	1	0	7	West	west	1	29	Yes	6	0	0	1	3	>19 years	1	0	6	0	1
1743	244	59	male	0	26	1	1	OM	0	0	7	West	west	1	27	Yes	4	0	0	1	2	>19 years	1	0	4	0	0
1744	244	41	male	0	37	1	0	O	1	0	7	West	west	0	31	Yes	20	0	0	0	3	>19 years	1	0	20	0	1
1745	244	41	male	0	38	1	0	O	1	0	7	West	west	0	31	Yes	20	0	0	0	3	>19 years	1	0	20	0	1
1746	244	40	male	0	15	1	1	MOD	0	0	7	West	west	0	31	Yes	22	0	1	1	3	>19 years	1	0	22	0	0
1747	244	40	male	0	18	1	0	O	1	0	7	West	west	0	31	Yes	22	0	0	1	3	>19 years	1	0	22	0	1
1748	244	40	male	0	44	1	0	O	1	0	7	West	west	0	31	Yes	22	0	1	0	3	>19 years	1	0	22	0	1
1749	244	40	male	0	45	1	0	O	0	0	7	West	west	0	31	Yes	22	0	1	0	3	>19 years	1	0	22	0	0
1750	244	40	male	0	48	1	0	O	1	0	7	West	west	0	31	Yes	22	0	0	0	3	>19 years	1	0	22	0	1
1751	244	40	male	0	24	1	1	OD	0	0	7	West	west	0	31	Yes	22	0	1	1	3	>19 years	1	0	22	0	0
1752	244	40	male	0	14	1	1	OD	0	0	7	West	west	0	31	Yes	20	1	1	1	3	>19 years	1	1	20	0	0
1753	245	54	female	0	16	1	1	MOD	1	0	7	West	west	1	27	Yes	7	0	0	1	2	>19 years	1	0	7	0	1
1754	245	53	female	0	44	0	0	O	1	0	7	West	west	1	27	Yes	8	0	1	0	2	>19 years	1	0	8	0	1
1755	245	50	female	0	17	1	0	O	1	0	7	West	west	1	27	Yes	10	0	0	1	2	>19 years	1	0	10	0	1
1756	245	50	female	0	15	1	1	OD	1	0	7	West	west	1	27	Yes	10	0	1	1	2	>19 years	1	0	10	0	1
1757	245	50	female	0	26	1	1	OD	1	0	7	West	west	1	27	Yes	10	0	0	1	2	>19 years	1	0	10	0	1
1758	245	50	female	0	27	1	1	OM	1	0	7	West	west	1	27	Yes	10	0	0	1	2	>19 years	1	0	10	0	1
1759	245	50	female	0	37	1	0	O	1	0	7	West	west	1	27	Yes	10	0	0	0	2	>19 years	1	0	10	0	1
1760	245	50	female	0	35	1	0	O	1	0	7	West	west	1	27	Yes	10	0	1	0	2	>19 years	1	0	10	0	1
1761	245	50	female	0	44	1	0	O	1	0	7	West	west	1	27	Yes	10	0	1	0	2	>19 years	1	0	10	0	1
1762	245	50	female	0	45	1	1	OD	1	0	7	West	west	1	27	Yes	10	0	1	0	2	>19 years	1	0	10	0	1
1763	245	50	female	0	47	1	1	OM	1	0	7	West	west	1	27	Yes	10	0	0	0	2	>19 years	1	0	10	0	1
1764	245	50	female	0	24	0	1	OD	1	0	7	West	west	1	27	Yes	10	0	1	1	2	>19 years	1	0	10	0	1
1765	245	51	female	0	14	1	1	OD	1	0	7	West	west	1	27	Yes	10	0	1	1	2	>19 years	1	0	10	0	1
1766	245	50	female	0	25	1	1	OM	1	0	7	West	west	1	27	Yes	10	1	1	1	2	>19 years	1	1	10	0	1
1767	246	18	female	0	16	1	1	OM	1	0	7	West	west	1	20	No	8	0	0	1	2	>19 years	1	0	8	0	1
1768	246	18	female	0	17	1	1	MOD	1	0	7	West	west	1	20	No	8	0	0	1	2	>19 years	1	0	8	0	1
1769	246	18	female	0	26	1	0	O	1	0	7	West	west	1	20	No	8	0	0	1	2	>19 years	1	0	8	0	1
1770	246	18	female	0	26	1	0	O	1	0	7	West	west	1	20	No	8	0	0	1	2	>19 years	1	0	8	0	1
1771	246	18	female	0	27	1	0	O	1	0	7	West	west	1	20	No	8	0	0	1	2	>19 years	1	0	8	0	1
1772	246	18	female	0	27	1	0	O	1	0	7	West	west	1	20	No	8	0	0	1	2	>19 years	1	0	8	0	1
1773	246	18	female	0	37	1	0	O	1	0	7	West	west	1	20	No	8	0	0	0	2	>19 years	1	0	8	0	1
1774	246	18	female	0	34	1	1	OM	1	0	7	West	west	1	20	No	8	0	1	0	2	>19 years	1	0	8	0	1
1775	246	18	female	0	46	1	0	O	1	0	7	West	west	1	20	No	8	0	0	0	2	>19 years	1	0	8	0	1
1776	246	18	female	0	47	1	0	O	1	0	7	West	west	1	20	No	8	0	0	0	2	>19 years	1	0	8	0	1
1777	246	18	female	0	44	1	1	OM	1	0	7	West	west	1	20	No	8	0	1	0	2	>19 years	1	0	8	0	1
1778	246	18	female	0	37	1	1	MOD	1	0	7	West	west	1	20	No	8	1	0	0	2	>19 years	1	1	8	0	1
1779	246	18	female	0	36	1	1	OD	1	0	7	West	west	1	20	No	8	1	0	0	2	>19 years	1	1	8	0	1
1780	247	35	female	0	34	1	1	MOD	1	0	7	West	west	0	31	Yes	18	0	1	0	3	>19 years	1	0	18	0	1
1781	247	35	female	0	35	1	1	MOD	1	0	7	West	west	0	31	Yes	18	0	1	0	3	>19 years	1	0	18	0	1
1782	247	35	female	0	38	1	0	O	1	0	7	West	west	0	31	Yes	18	0	0	0	3	>19 years	1	0	18	0	1
1783	247	35	female	0	44	1	1	MOD	1	0	7	West	west	0	31	Yes	18	0	1	0	3	>19 years	1	0	18	0	1
1784	247	35	female	0	45	1	1	MOD	1	0	7	West	west	0	31	Yes	18	0	1	0	3	>19 years	1	0	18	0	1
1785	247	35	female	0	47	1	0	O	1	0	7	West	west	0	31	Yes	18	0	0	0	3	>19 years	1	0	18	0	1
1786	247	35	female	0	48	1	0	O	1	0	7	West	west	0	31	Yes	18	0	0	0	3	>19 years	1	0	18	0	1
1787	247	35	female	0	48	1	0	O	1	0	7	West	west	0	31	Yes	18	0	0	0	3	>19 years	1	0	18	0	1
1788	247	35	female	0	38	1	0	O	1	0	7	West	west	0	31	Yes	18	0	0	0	3	>19 years	1	0	18	0	1
1789	247	36	female	0	47	1	0	O	1	0	7	West	west	1	32	Yes	17	0	0	0	3	>19 years	1	0	17	0	1
1790	248	48	female	0	44	1	0	O	0	0	7	West	west	0	31	Yes	23	0	1	0	3	>19 years	1	0	23	0	0
1791	248	48	female	0	45	1	0	O	0	0	7	West	west	0	31	Yes	23	0	1	0	3	>19 years	1	0	23	0	0
1792	248	48	female	0	34	1	0	O	0	0	7	West	west	0	31	Yes	23	0	1	0	3	>19 years	1	0	23	0	0
1793	248	48	female	0	35	1	0	O	1	0	7	West	west	0	31	Yes	23	0	1	0	3	>19 years	1	0	23	0	1
1794	248	48	female	0	44	1	0	O	1	0	7	West	west	0	31	Yes	23	0	1	0	3	>19 years	1	0	23	0	1
1795	248	48	female	0	45	1	0	O	1	0	7	West	west	0	31	Yes	23	0	1	0	3	>19 years	1	0	23	0	1
1796	249	8	male	0	36	1	0	O	1	0	7	West	west	1	27	Yes	7	0	0	0	2	>19 years	1	0	7	0	1
1797	250	35	female	0	27	1	1	OM	0	0	7	West	west	1	20	No	7	0	0	1	2	>19 years	1	0	7	0	0
1798	250	35	female	0	26	0	1	MOD	1	0	7	West	west	1	20	No	7	0	0	1	2	>19 years	1	0	7	0	1
1799	250	23	female	0	25	1	0	O	1	0	7	West	west	0	31	Yes	19	0	1	1	3	>19 years	1	0	19	0	1
1800	250	23	female	0	45	1	0	O	1	0	7	West	west	0	31	Yes	19	0	1	0	3	>19 years	1	0	19	0	1
1801	250	19	female	0	47	1	0	O	1	0	7	West	west	0	31	Yes	23	0	0	0	3	>19 years	1	0	23	0	1
1802	250	19	female	0	15	1	1	OD	1	0	7	West	west	1	32	Yes	23	0	1	1	3	>19 years	1	0	23	0	1
1803	250	19	female	0	16	1	1	OP	1	0	7	West	west	1	32	Yes	23	0	0	1	3	>19 years	1	0	23	0	1
1804	250	19	female	0	17	1	0	O	1	0	7	West	west	1	32	Yes	23	0	0	1	3	>19 years	1	0	23	0	1
1805	250	19	female	0	28	1	0	O	0	0	7	West	west	1	32	Yes	23	0	0	1	3	>19 years	1	0	23	0	0
1806	250	19	female	0	38	1	0	O	1	0	7	West	west	1	32	Yes	23	0	0	0	3	>19 years	1	0	23	0	1
1807	250	19	female	0	36	1	0	O	1	0	7	West	west	1	32	Yes	23	0	0	0	3	>19 years	1	0	23	0	1
1808	250	19	female	0	35	1	0	O	1	0	7	West	west	1	32	Yes	23	0	1	0	3	>19 years	1	0	23	0	1
1809	250	19	female	0	34	1	0	O	1	0	7	West	west	1	32	Yes	23	0	1	0	3	>19 years	1	0	23	0	1
1810	250	19	female	0	44	1	0	O	1	0	7	West	west	1	32	Yes	23	0	1	0	3	>19 years	1	0	23	0	1
1811	251	9	female	0	36	0	1	OD	1	0	7	West	west	1	29	Yes	1	1	0	0	3	>19 years	1	1	1	0	1
1812	251	9	female	0	26	0	1	OD	1	0	7	West	west	1	29	Yes	4	0	0	1	3	>19 years	1	0	4	0	1
1813	251	9	female	0	16	0	1	MOD	1	0	7	West	west	1	29	Yes	4	0	0	1	3	>19 years	1	0	4	0	1
1814	251	8	female	0	46	0	1	MOD	1	0	7	West	west	1	29	Yes	6	0	0	0	3	>19 years	1	0	6	0	1
1815	252	29	female	0	24	1	1	OD	1	0	7	West	west	1	32	Yes	21	0	1	1	3	>19 years	1	0	21	0	1
1816	252	26	female	0	14	1	1	OD	1	0	7	West	west	1	32	Yes	24	0	1	1	3	>19 years	1	0	24	0	1
1817	252	26	female	0	16	1	1	OM	1	0	7	West	west	1	32	Yes	24	0	0	1	3	>19 years	1	0	24	0	1
1818	252	26	female	0	17	1	1	MOD	1	0	7	West	west	1	32	Yes	24	0	0	1	3	>19 years	1	0	24	0	1
1819	252	26	female	0	44	1	0	O	1	0	7	West	west	1	32	Yes	24	0	1	0	3	>19 years	1	0	24	0	1
1820	252	26	female	0	45	1	1	OM	1	0	7	West	west	1	32	Yes	24	0	1	0	3	>19 years	1	0	24	0	1
1821	252	26	female	0	47	1	1	OD	0	0	7	West	west	1	32	Yes	24	1	0	0	3	>19 years	1	1	24	0	0
1822	253	21	male	0	36	1	0	O	1	0	7	West	west	1	27	Yes	10	0	0	0	2	>19 years	1	0	10	0	1
1823	253	21	male	0	37	1	0	O	1	0	7	West	west	1	27	Yes	10	0	0	0	2	>19 years	1	0	10	0	1
1824	253	21	male	0	46	1	0	O	1	0	7	West	west	1	27	Yes	10	0	0	0	2	>19 years	1	0	10	0	1
1825	253	33	female	0	25	1	1	OM	1	0	7	West	west	1	32	Yes	18	0	1	1	3	>19 years	1	0	18	0	1
1826	253	33	female	0	27	1	1	OP	1	0	7	West	west	1	32	Yes	18	0	0	1	3	>19 years	1	0	18	0	1
1827	253	33	female	0	26	1	0	M	1	0	7	West	west	1	32	Yes	18	0	0	1	3	>19 years	1	0	18	0	1
1828	253	23	male	0	37	1	0	O	1	0	8	east	east	1	10	Yes	8	0	0	0	1	up to 19 years	1	0	8	0	1
1829	253	21	male	0	37	1	0	O	1	0	7	West	west	1	27	Yes	7	1	0	0	2	>19 years	1	1	7	0	1
1830	254	10	male	0	26	1	0	O	1	0	8	east	east	1	10	Yes	4	0	0	1	1	up to 19 years	1	0	4	0	1
1831	255	30	male	0	14	1	0	O	1	0	7	West	west	1	20	No	17	0	1	1	2	>19 years	1	0	17	0	1
1832	256	27	male	0	15	1	0	O	1	0	7	West	west	1	20	No	17	0	1	1	2	>19 years	1	0	17	0	1
1833	256	27	male	0	37	1	0	O	1	0	7	West	west	1	20	No	17	0	0	0	2	>19 years	1	0	17	0	1
1834	256	27	male	0	34	1	0	O	1	0	7	West	west	1	20	No	17	0	1	0	2	>19 years	1	0	17	0	1
1835	256	27	male	0	44	1	0	O	1	0	7	West	west	1	20	No	17	0	1	0	2	>19 years	1	0	17	0	1
1836	256	27	male	0	45	1	0	O	1	0	7	West	west	1	20	No	17	0	1	0	2	>19 years	1	0	17	0	1
1837	257	9	female	0	36	0	0	O	1	0	7	West	west	1	29	Yes	3	1	0	0	3	>19 years	1	1	3	0	1
1838	258	27	male	0	47	1	0	O	0	0	7	West	west	0	31	Yes	18	0	0	0	3	>19 years	1	0	18	0	0
1839	258	26	male	0	26	1	0	O	0	0	7	West	west	0	31	Yes	19	0	0	1	3	>19 years	1	0	19	0	0
1840	258	26	male	0	27	1	0	O	0	0	7	West	west	0	31	Yes	19	0	0	1	3	>19 years	1	0	19	0	0
1841	258	26	male	0	35	1	0	O	1	0	7	West	west	0	31	Yes	19	0	1	0	3	>19 years	1	0	19	0	1
1842	258	26	male	0	37	1	0	O	0	0	7	West	west	0	31	Yes	19	0	0	0	3	>19 years	1	0	19	0	0
1843	258	26	male	0	36	1	0	O	0	0	7	West	west	0	31	Yes	19	0	0	0	3	>19 years	1	0	19	0	0
1844	259	54	male	0	16	1	1	MOD	1	0	7	West	west	1	20	No	6	0	0	1	2	>19 years	1	0	6	0	1
1845	259	54	male	0	27	1	0	O	1	0	7	West	west	1	20	No	6	0	0	1	2	>19 years	1	0	6	0	1
1846	259	54	male	0	28	1	0	O	1	0	7	West	west	1	20	No	6	0	0	1	2	>19 years	1	0	6	0	1
1847	260	57	male	0	15	1	0	O	1	0	7	West	west	1	27	Yes	8	0	1	1	2	>19 years	1	0	8	0	1
1848	260	57	male	0	16	1	0	O	1	0	7	West	west	1	27	Yes	8	0	0	1	2	>19 years	1	0	8	0	1
1849	260	57	male	0	44	1	0	O	1	0	7	West	west	1	27	Yes	8	0	1	0	2	>19 years	1	0	8	0	1
1850	260	57	male	0	45	1	0	O	1	0	7	West	west	1	27	Yes	8	0	1	0	2	>19 years	1	0	8	0	1
1851	260	57	male	0	36	1	0	O	1	0	7	West	west	1	27	Yes	8	0	0	0	2	>19 years	1	0	8	0	1
1852	260	57	male	0	35	1	0	O	1	0	7	West	west	1	27	Yes	8	0	1	0	2	>19 years	1	0	8	0	1
1853	260	57	male	0	36	0	0	O	1	0	7	West	west	1	27	Yes	8	0	0	0	2	>19 years	1	0	8	0	1
1854	260	57	male	0	35	0	0	O	1	0	7	West	west	1	27	Yes	8	0	1	0	2	>19 years	1	0	8	0	1
1855	261	26	female	0	18	1	0	O	1	0	7	West	west	1	20	No	9	0	0	1	2	>19 years	1	0	9	0	1
1856	261	16	female	0	17	1	1	OM	0	0	7	West	west	0	31	Yes	19	0	0	1	3	>19 years	1	0	19	0	0
1857	261	16	female	0	15	1	1	OM	1	0	7	West	west	0	31	Yes	19	0	1	1	3	>19 years	1	0	19	0	1
1858	261	16	female	0	14	1	1	OD	0	0	7	West	west	0	31	Yes	19	0	1	1	3	>19 years	1	0	19	0	0
1859	261	16	female	0	24	1	1	OD	1	0	7	West	west	0	31	Yes	19	0	1	1	3	>19 years	1	0	19	0	1
1860	261	16	female	0	35	1	1	OM	1	0	7	West	west	0	31	Yes	19	0	1	0	3	>19 years	1	0	19	0	1
1861	261	16	female	0	26	1	1	MOD	1	0	7	West	west	0	31	Yes	19	0	0	1	3	>19 years	1	0	19	0	1
1862	261	16	female	0	27	1	1	OM	1	0	7	West	west	0	31	Yes	19	0	0	1	3	>19 years	1	0	19	0	1
1863	261	22	female	0	37	1	1	OD	1	0	7	West	west	1	32	Yes	13	0	0	0	3	>19 years	1	0	13	0	1
1864	261	22	female	0	47	0	0	M	1	0	7	West	west	1	32	Yes	13	1	0	0	3	>19 years	1	1	13	0	1
1865	262	30	female	0	35	1	0	O	1	0	7	West	west	1	27	Yes	8	0	1	0	2	>19 years	1	0	8	0	1
1866	262	30	female	0	45	0	1	OD	0	0	7	West	west	1	27	Yes	8	0	1	0	2	>19 years	1	0	8	0	0
1867	262	20	female	0	34	1	0	O	1	0	7	West	west	1	32	Yes	18	0	1	0	3	>19 years	1	0	18	0	1
1868	262	20	female	0	35	0	0	O	1	0	7	West	west	1	32	Yes	18	0	1	0	3	>19 years	1	0	18	0	1
1869	262	19	female	0	14	1	1	MOD	0	0	7	West	west	1	32	Yes	19	0	1	1	3	>19 years	1	0	19	0	0
1870	262	19	female	0	15	1	1	OM	1	0	7	West	west	1	32	Yes	19	0	1	1	3	>19 years	1	0	19	0	1
1871	262	19	female	0	25	1	0	O	1	0	7	West	west	1	32	Yes	19	0	1	1	3	>19 years	1	0	19	0	1
1872	262	19	female	0	27	1	1	OP	0	0	7	West	west	1	32	Yes	19	0	0	1	3	>19 years	1	0	19	0	0
1873	262	20	female	0	44	1	0	O	1	0	7	West	west	1	32	Yes	19	0	1	0	3	>19 years	1	0	19	0	1
1874	263	30	female	0	16	1	0	O	1	0	7	West	west	0	31	Yes	19	0	0	1	3	>19 years	1	0	19	0	1
1875	263	30	female	0	17	1	0	O	1	0	7	West	west	0	31	Yes	19	0	0	1	3	>19 years	1	0	19	0	1
1876	263	30	female	0	18	1	0	O	1	0	7	West	west	0	31	Yes	19	0	0	1	3	>19 years	1	0	19	0	1
1877	263	30	female	0	25	1	1	OD	1	0	7	West	west	0	31	Yes	19	0	1	1	3	>19 years	1	0	19	0	1
1878	263	30	female	0	26	1	0	O	1	0	7	West	west	0	31	Yes	19	0	0	1	3	>19 years	1	0	19	0	1
1879	263	30	female	0	38	1	1	OM	0	0	7	West	west	0	31	Yes	19	0	0	0	3	>19 years	1	0	19	0	0
1880	263	30	female	0	36	1	0	O	1	0	7	West	west	0	31	Yes	19	0	0	0	3	>19 years	1	0	19	0	1
1881	263	30	female	0	45	1	0	O	1	0	7	West	west	0	31	Yes	19	0	1	0	3	>19 years	1	0	19	0	1
1882	263	30	female	0	48	1	0	O	1	0	7	West	west	0	31	Yes	19	0	0	0	3	>19 years	1	0	19	0	1
1883	263	39	female	0	27	1	0	O	1	0	1	West	west	1	37	Yes	9	0	0	1	4	>19 years	1	0	9	0	1
1884	265	11	male	0	36	1	0	O	1	0	7	West	west	1	20	No	5	0	0	0	2	>19 years	1	0	5	0	1
1885	265	11	male	0	46	1	0	O	1	0	7	West	west	1	20	No	5	0	0	0	2	>19 years	1	0	5	0	1
1886	265	11	male	0	36	0	0	O	1	0	7	West	west	1	20	No	5	0	0	0	2	>19 years	1	0	5	0	1
1887	265	12	male	0	47	1	0	O	1	0	7	West	west	1	27	Yes	5	0	0	0	2	>19 years	1	0	5	0	1
1888	265	12	male	0	37	1	0	O	1	0	7	West	west	1	27	Yes	5	0	0	0	2	>19 years	1	0	5	0	1
1889	265	12	male	0	47	0	0	O	1	0	7	West	west	1	27	Yes	5	0	0	0	2	>19 years	1	0	5	0	1
1890	265	12	male	0	37	0	0	O	1	0	7	West	west	1	27	Yes	5	0	0	0	2	>19 years	1	0	5	0	1
1891	265	11	male	0	26	1	0	O	1	0	7	West	west	1	20	No	4	1	0	1	2	>19 years	1	1	4	0	1
1892	265	11	male	0	27	1	0	O	1	0	7	West	west	1	20	No	4	1	0	1	2	>19 years	1	1	4	0	1
1893	266	51	female	0	35	1	0	O	1	0	7	West	west	0	31	Yes	15	0	1	0	3	>19 years	1	0	15	0	1
1894	266	42	female	0	17	1	0	O	1	0	7	West	west	1	32	Yes	24	0	0	1	3	>19 years	1	0	24	0	1
1895	266	42	female	0	18	1	0	O	0	0	7	West	west	1	32	Yes	24	0	0	1	3	>19 years	1	0	24	0	0
1896	266	42	female	0	27	1	0	O	1	0	7	West	west	1	32	Yes	24	0	0	1	3	>19 years	1	0	24	0	1
1897	266	42	female	0	28	1	0	O	1	0	7	West	west	1	32	Yes	24	0	0	1	3	>19 years	1	0	24	0	1
1898	266	42	female	0	34	1	0	O	0	0	7	West	west	1	31	Yes	24	0	1	0	3	>19 years	1	0	24	0	0
1899	266	42	female	0	35	1	0	O	0	0	7	West	west	1	32	Yes	24	0	1	0	3	>19 years	1	0	24	0	0
1900	267	34	female	0	26	1	1	OP	0	0	7	West	west	1	20	No	9	0	0	1	2	>19 years	1	0	9	0	0
1901	267	22	female	0	18	1	0	O	1	0	7	West	west	0	31	Yes	22	0	0	1	3	>19 years	1	0	22	0	1
1902	267	20	female	0	38	1	0	O	0	0	7	West	west	0	31	Yes	23	0	0	0	3	>19 years	1	0	23	0	0
1903	267	20	female	0	37	1	0	O	0	0	7	West	west	0	31	Yes	23	0	0	0	3	>19 years	1	0	23	0	0
1904	267	20	female	0	36	1	0	O	0	0	7	West	west	0	31	Yes	23	0	0	0	3	>19 years	1	0	23	0	0
1905	267	20	female	0	35	1	0	O	1	0	7	West	west	0	31	Yes	23	0	1	0	3	>19 years	1	0	23	0	1
1906	267	21	female	0	14	1	1	OD	1	0	7	West	west	0	31	Yes	23	0	1	1	3	>19 years	1	0	23	0	1
1907	267	21	female	0	16	1	1	OP	0	0	7	West	west	0	31	Yes	23	0	0	1	3	>19 years	1	0	23	0	0
1908	267	21	female	0	44	1	0	O	1	0	7	West	west	0	31	Yes	23	0	1	0	3	>19 years	1	0	23	0	1
1909	267	21	female	0	45	1	0	O	1	0	7	West	west	0	31	Yes	23	0	1	0	3	>19 years	1	0	23	0	1
1910	267	21	female	0	46	1	0	O	0	0	7	West	west	0	31	Yes	23	0	0	0	3	>19 years	1	0	23	0	0
1911	267	21	female	0	47	1	0	O	0	0	7	West	west	0	31	Yes	23	0	0	0	3	>19 years	1	0	23	0	0
1912	267	21	female	0	48	1	0	O	0	0	7	West	west	0	31	Yes	23	0	0	0	3	>19 years	1	0	23	0	0
1913	267	21	female	0	24	1	0	O	1	0	7	West	west	0	31	Yes	23	0	1	1	3	>19 years	1	0	23	0	1
1914	267	21	female	0	25	1	0	O	1	0	7	West	west	0	31	Yes	23	0	1	1	3	>19 years	1	0	23	0	1
1915	267	21	female	0	28	1	0	O	1	0	7	West	west	0	31	Yes	23	0	0	1	3	>19 years	1	0	23	0	1
1916	267	21	female	0	46	1	0	O	1	0	7	West	west	1	31	Yes	23	0	0	0	3	>19 years	1	0	23	0	1
1917	267	21	female	0	38	1	0	O	1	0	7	West	west	1	32	Yes	23	0	0	0	3	>19 years	1	0	23	0	1
1918	267	21	female	0	37	1	0	O	1	0	7	West	west	1	32	Yes	23	0	0	0	3	>19 years	1	0	23	0	1
1919	267	21	female	0	36	1	0	O	1	0	7	West	west	1	32	Yes	23	0	0	0	3	>19 years	1	0	23	0	1
1920	267	21	female	0	48	1	0	O	1	0	7	West	west	1	32	Yes	23	0	0	0	3	>19 years	1	0	23	0	1
1921	267	21	female	0	47	1	0	O	1	0	7	West	west	1	32	Yes	23	0	0	0	3	>19 years	1	0	23	0	1
1922	267	21	female	0	46	1	0	O	1	0	7	West	west	1	32	Yes	23	0	0	0	3	>19 years	1	0	23	0	1
1923	268	12	female	0	36	0	0	O	1	0	7	West	west	1	29	Yes	6	0	0	0	3	>19 years	1	0	6	0	1
1924	268	12	female	0	46	0	0	D	1	0	7	West	west	1	29	Yes	6	0	0	0	3	>19 years	1	0	6	0	1
1925	269	30	female	0	16	1	1	OM	1	0	5	South	South	1	29	Yes	10	0	0	1	3	>19 years	1	0	10	0	1
1926	269	30	female	0	24	1	0	O	1	0	5	South	South	1	29	Yes	10	0	1	1	3	>19 years	1	0	10	0	1
1927	269	30	female	0	37	1	0	O	1	0	5	South	South	1	29	Yes	10	0	0	0	3	>19 years	1	0	10	0	1
1928	270	17	female	0	16	1	1	OP	1	0	3	West	west	1	24	Yes	14	0	0	1	2	>19 years	1	0	14	0	1
1929	270	17	female	0	17	1	0	O	1	0	3	West	west	1	24	Yes	14	0	0	1	2	>19 years	1	0	14	0	1
1930	270	17	female	0	27	1	0	O	1	0	3	West	west	1	24	Yes	14	0	0	1	2	>19 years	1	0	14	0	1
1931	270	17	female	0	36	1	0	O	1	0	3	West	west	1	24	Yes	14	0	0	0	2	>19 years	1	0	14	0	1
1932	270	17	female	0	37	1	0	O	1	0	3	West	west	1	24	Yes	14	0	0	0	2	>19 years	1	0	14	0	1
1933	270	17	female	0	47	0	0	O	1	0	3	West	west	1	24	Yes	14	0	0	0	2	>19 years	1	0	14	0	1
1934	270	17	female	0	44	0	0	O	1	0	3	West	west	1	24	Yes	14	0	1	0	2	>19 years	1	0	14	0	1
1935	270	17	female	0	46	1	0	O	1	0	3	West	west	1	24	Yes	14	0	0	0	2	>19 years	1	0	14	0	1
1936	270	17	female	0	14	0	0	O	1	0	3	West	west	1	24	Yes	14	0	1	1	2	>19 years	1	0	14	0	1
1937	270	17	female	0	37	1	0	O	0	0	3	West	west	1	24	Yes	14	0	0	0	2	>19 years	1	0	14	0	0
1938	270	19	female	0	25	1	1	OD	0	0	3	West	west	1	30	No	9	1	1	1	3	>19 years	1	1	9	0	0
1939	270	17	female	0	26	1	1	OM	1	0	3	West	west	1	24	Yes	11	1	0	1	2	>19 years	1	1	11	0	1
1940	270	17	female	0	15	0	0	O	1	0	3	West	west	1	24	Yes	11	1	1	1	2	>19 years	1	1	11	0	1
1941	270	17	female	0	45	0	0	O	1	0	3	West	west	1	24	Yes	11	1	1	0	2	>19 years	1	1	11	0	1
1942	270	17	female	0	46	1	0	O	1	0	3	West	west	1	24	Yes	12	1	0	0	2	>19 years	1	1	12	0	1
1943	270	21	female	0	47	1	0	O	1	0	3	West	west	1	35	Yes	10	0	0	0	4	>19 years	1	0	10	0	1
1944	271	55	female	0	45	1	0	O	1	0	3	West	west	1	30	No	8	0	1	0	3	>19 years	1	0	8	0	1
1945	271	55	female	0	26	1	1	OP	1	0	3	West	west	1	30	No	8	0	0	1	3	>19 years	1	0	8	0	1
1946	271	55	female	0	35	1	1	OD	1	0	3	West	west	1	30	No	8	0	1	0	3	>19 years	1	0	8	0	1
1947	272	40	male	0	45	1	1	OD	0	0	3	West	west	1	30	No	4	0	1	0	3	>19 years	1	0	4	0	0
1948	272	34	male	0	18	1	0	O	1	0	3	West	west	1	30	No	10	0	0	1	3	>19 years	1	0	10	0	1
1949	272	34	male	0	15	1	1	MOD	1	0	3	West	west	1	30	No	10	0	1	1	3	>19 years	1	0	10	0	1
1950	272	34	male	0	25	1	1	OM	1	0	3	West	west	1	30	No	10	0	1	1	3	>19 years	1	0	10	0	1
1951	272	34	male	0	26	1	0	O	1	0	3	West	west	1	30	No	10	0	0	1	3	>19 years	1	0	10	0	1
1952	272	34	male	0	28	1	1	OP	1	0	3	West	west	1	30	No	10	0	0	1	3	>19 years	1	0	10	0	1
1953	272	34	male	0	34	1	0	O	1	0	3	West	west	1	30	No	10	0	1	0	3	>19 years	1	0	10	0	1
1954	272	34	male	0	44	1	0	O	1	0	3	West	west	1	30	No	10	0	1	0	3	>19 years	1	0	10	0	1
1955	272	34	male	0	35	1	1	OD	0	0	3	West	west	1	24	Yes	10	0	1	0	2	>19 years	1	0	10	0	0
1956	273	30	female	0	16	1	1	OM	1	0	3	West	west	1	28	Yes	6	0	0	1	2	>19 years	1	0	6	0	1
1957	273	30	female	0	14	1	0	O	1	0	3	West	west	1	28	Yes	6	0	1	1	2	>19 years	1	0	6	0	1
1958	273	30	female	0	24	1	0	O	1	0	3	West	west	1	28	Yes	6	0	1	1	2	>19 years	1	0	6	0	1
1959	273	30	female	0	25	1	1	MOD	1	0	3	West	west	1	28	Yes	6	0	1	1	2	>19 years	1	0	6	0	1
1960	273	30	female	0	27	1	1	OD	1	0	3	West	west	1	28	Yes	6	0	0	1	2	>19 years	1	0	6	0	1
1961	273	30	female	0	28	1	1	OD	1	0	3	West	west	1	28	Yes	6	0	0	1	2	>19 years	1	0	6	0	1
1962	273	30	female	0	38	1	0	O	1	0	3	West	west	1	28	Yes	6	0	0	0	2	>19 years	1	0	6	0	1
1963	273	30	female	0	37	1	0	O	1	0	3	West	west	1	28	Yes	6	0	0	0	2	>19 years	1	0	6	0	1
1964	273	30	female	0	36	1	0	O	1	0	3	West	west	1	28	Yes	6	0	0	0	2	>19 years	1	0	6	0	1
1965	273	30	female	0	44	1	0	O	1	0	3	West	west	1	28	Yes	6	0	1	0	2	>19 years	1	0	6	0	1
1966	273	30	female	0	45	1	1	OD	1	0	3	West	west	1	28	Yes	6	0	1	0	2	>19 years	1	0	6	0	1
1967	273	30	female	0	47	1	0	O	1	0	3	West	west	1	28	Yes	6	0	0	0	2	>19 years	1	0	6	0	1
1968	274	19	female	0	46	1	0	O	0	0	3	West	west	1	30	No	5	0	0	0	3	>19 years	1	0	5	0	0
1969	274	15	female	0	37	1	0	O	1	0	3	West	west	1	24	Yes	9	0	0	0	2	>19 years	1	0	9	0	1
1970	274	15	female	0	37	1	0	O	1	0	3	West	west	1	24	Yes	9	0	0	0	2	>19 years	1	0	9	0	1
1971	274	15	female	0	36	1	0	O	1	0	3	West	west	1	24	Yes	9	0	0	0	2	>19 years	1	0	9	0	1
1972	274	15	female	0	45	0	0	O	1	0	3	West	west	1	24	Yes	9	0	1	0	2	>19 years	1	0	9	0	1
1973	274	16	female	0	47	0	0	O	1	0	3	West	west	1	35	Yes	8	0	0	0	4	>19 years	1	0	8	0	1
1974	275	44	female	0	24	0	1	MOD	1	0	3	West	west	1	24	Yes	7	0	1	1	2	>19 years	1	0	7	0	1
1975	275	41	female	0	16	1	1	OD	1	0	3	West	west	1	24	Yes	10	0	0	1	2	>19 years	1	0	10	0	1
1976	275	41	female	0	17	1	1	MOD	1	0	3	West	west	1	24	Yes	10	0	0	1	2	>19 years	1	0	10	0	1
1977	275	41	female	0	25	1	1	OD	1	0	3	West	west	1	24	Yes	10	0	1	1	2	>19 years	1	0	10	0	1
1978	275	41	female	0	27	1	0	O	1	0	3	West	west	1	24	Yes	10	0	0	1	2	>19 years	1	0	10	0	1
1979	275	41	female	0	47	1	1	OM	1	0	3	West	west	1	24	Yes	10	0	0	0	2	>19 years	1	0	10	0	1
1980	275	42	female	0	25	1	0	O	1	0	3	West	west	1	24	Yes	10	0	1	1	2	>19 years	1	0	10	0	1
1981	276	31	female	0	14	0	0	D	0	0	3	West	west	1	28	Yes	7	0	1	1	2	>19 years	1	0	7	0	0
1982	277	35	female	0	35	1	0	O	1	0	3	West	west	1	35	Yes	9	1	1	0	4	>19 years	1	1	9	0	1
1983	277	35	female	0	18	1	0	O	1	0	3	West	west	1	35	Yes	13	0	0	1	4	>19 years	1	0	13	0	1
1984	277	35	female	0	17	1	0	O	1	0	3	West	west	1	35	Yes	13	0	0	1	4	>19 years	1	0	13	0	1
1985	277	35	female	0	24	1	0	O	1	0	3	West	west	1	35	Yes	13	0	1	1	4	>19 years	1	0	13	0	1
1986	277	35	female	0	25	1	0	O	1	0	3	West	west	1	35	Yes	13	0	1	1	4	>19 years	1	0	13	0	1
1987	277	35	female	0	27	1	0	O	1	0	3	West	west	1	35	Yes	13	0	0	1	4	>19 years	1	0	13	0	1
1988	277	35	female	0	28	1	0	O	1	0	3	West	west	1	35	Yes	13	0	0	1	4	>19 years	1	0	13	0	1
1989	277	35	female	0	38	1	0	O	1	0	3	West	west	1	35	Yes	13	0	0	0	4	>19 years	1	0	13	0	1
1990	277	35	female	0	37	1	0	O	1	0	3	West	west	1	35	Yes	13	0	0	0	4	>19 years	1	0	13	0	1
1991	277	35	female	0	15	1	0	O	1	0	3	West	west	1	35	Yes	13	0	1	1	4	>19 years	1	0	13	0	1
1992	277	35	female	0	14	1	0	O	1	0	3	West	west	1	35	Yes	13	0	1	1	4	>19 years	1	0	13	0	1
1993	278	12	male	0	36	1	1	OV	0	0	3	West	west	1	30	No	7	0	0	0	3	>19 years	1	0	7	0	0
1994	279	37	female	0	45	1	0	O	1	0	3	West	west	1	35	Yes	13	0	1	0	4	>19 years	1	0	13	0	1
1995	279	37	female	0	47	1	0	O	1	0	3	West	west	1	35	Yes	13	0	0	0	4	>19 years	1	0	13	0	1
1996	279	37	female	0	48	1	0	O	1	0	3	West	west	1	35	Yes	13	0	0	0	4	>19 years	1	0	13	0	1
1997	280	11	male	0	46	0	0	M	1	0	3	West	west	1	28	Yes	6	0	0	0	2	>19 years	1	0	6	0	1
1998	280	11	male	0	16	1	1	OP	0	0	3	West	west	1	28	Yes	6	0	0	1	2	>19 years	1	0	6	0	0
1999	281	41	female	0	45	0	0	O	1	0	3	West	west	1	30	No	6	0	1	0	3	>19 years	1	0	6	0	1
[truncated: 406 more rows]
